# Supplementary material for: Transcriptomic and Metabolomic Analyses Reveal Molecular Regulatory Networks for Pigmentation Deposition in Sheep
Source: Int J Mol Sci. 2024 Jul 28;25(15):8248. doi: 10.3390/ijms25158248 (PMC11311981; doi:10.3390/ijms25158248)
Supplement: Supplementary file 1 [file ijms-25-08248-s001.zip]

Archive with 2 entries (2 files):
- ijms-3098969-supplementary.pdf
- ijms-3098969-supplementary.xlsx
