# Supplementary material for: Transcriptomic and Metabolomic Analyses Reveal Molecular Regulatory Networks for Pigmentation Deposition in Sheep
Source: Int J Mol Sci. 2024 Jul 28;25(15):8248. doi: 10.3390/ijms25158248 (PMC11311981; doi:10.3390/ijms25158248)
Supplement: Supplementary file 1 [file ijms-25-08248-s001.zip › ijms-3098969-supplementary.xlsx]

## Sheet: Table S1
Table S1. Transcriptome raw data quality control
Sample	Raw Reads	Clean Reads	Raw Base(G)	Clean Base(G)	Q20(%)	Q30(%)	GC(%)	alignment rate(%)
Black_tongue.5	44545496	43174226	6.68	6.48	96.98	92.34	53.25	0.9464
Black_skin.5	45444156	44118272	6.82	6.62	96.89	92.21	52.62	0.9564
Black_tongue.4	45946756	44018332	6.89	6.6	97.14	92.65	51.19	0.9462
Black_skin.4	45178458	44213978	6.78	6.63	97.21	92.92	53.19	0.9602
Black_tongue.3	43293610	41721872	6.49	6.26	97.08	92.52	51.61	0.9612
Black_skin.3	43841264	43036140	6.58	6.46	97.14	92.66	52.86	0.9562
Black_tongue.2	46687046	44863564	7	6.73	97.41	93.31	51.34	0.9556
Black_skin.2	45067200	44170206	6.76	6.63	97.34	93.2	52.81	0.9567
Black_tongue.1	45178428	43910018	6.78	6.59	97.19	92.75	51.28	0.959
Black_skin.1	44307864	43389272	6.65	6.51	97.43	93.28	52.08	0.958
White_tongue.5	40665022	38865126	6.1	5.83	97.32	92.96	50.56	0.9567
White_skin.5	45159390	44243984	6.77	6.64	97.11	92.6	51.68	0.9589
White_tongue.4	39776328	38208230	5.97	5.73	97.29	93	52.39	0.9557
White_skin.4	41184756	39742980	6.18	5.96	97.27	92.91	51.91	0.9604
White_tongue.3	42991774	42167738	6.45	6.33	97.29	92.89	50.49	0.9542
White_skin.3	43690888	41677190	6.55	6.25	96.84	91.97	52.41	0.9554
White_tongue.2	45128542	44133008	6.77	6.62	97.45	93.36	52.92	0.9646
White_skin.2	45299142	43993528	6.79	6.6	97.18	92.76	52.24	0.9637
White_tongue.1	40575458	39549956	6.09	5.93	96.85	91.93	51.59	0.9612
White_skin.1	40291332	39362896	6.04	5.9	96.92	92.1	51.38	0.9596

## Sheet: Table S2
Table S2. Differential genes in Black.skin.vs.White.skin group
logFC	logCPM	LR	PValue	FDR	gene_id	gene_name	Regular
-8.0468	3.55782	117.029	2.82861e-27	4.32353e-23	ENSOARG00020006042	ENSOARG00020006042	down
11.4184	7.17081	71.1031	3.39036e-17	2.59108e-13	ENSOARG00020012665	TYRP1	up
5.97447	8.32565	45.7577	1.33819e-11	6.81809e-08	ENSOARG00020005208	PMEL	up
8.62621	2.83686	40.3879	2.08228e-10	7.9569e-07	ENSOARG00020025073	TSPAN10	up
6.35991	-0.723591	39.3028	3.62915e-10	1.10943e-06	ENSOARG00020018847	ENSOARG00020018847	up
-2.50037	2.42324	37.243	1.04291e-09	2.65681e-06	ENSOARG00020005874	ENSOARG00020005874	down
-4.57449	3.5692	33.8298	6.01517e-09	1.31346e-05	ENSOARG00020008854	ENSOARG00020008854	down
5.32302	4.49972	32.4191	1.2426e-08	2.37415e-05	ENSOARG00020022661	ENSOARG00020022661	up
-2.62264	4.67686	28.3897	9.91924e-08	0.000159049	ENSOARG00020025576	AQP8	down
4.51667	-0.715876	28.297	1.04056e-07	0.000159049	ENSOARG00020021496	ENSOARG00020021496	up
2.57923	4.44838	27.0103	2.02376e-07	0.00028121	ENSOARG00020012556	PLXNC1	up
2.55072	7.72734	25.3838	4.69837e-07	0.000598455	ENSOARG00020006751	GPNMB	up
-2.5969	2.7756	23.3192	1.37226e-06	0.00161346	ENSOARG00020015422	ENSOARG00020015422	down
-1.44759	3.85998	22.5773	2.0186e-06	0.002107	ENSOARG00020007427	MYO7B	down
6.60988	4.49786	22.5311	2.06771e-06	0.002107	ENSOARG00020017770	TYR	up
2.87672	0.808565	21.9715	2.76727e-06	0.00264361	ENSOARG00020017015	RSPO4	up
1.97294	4.74576	21.1061	4.34546e-06	0.00351244	ENSOARG00020015287	KIT	up
7.52188	4.60563	21.1003	4.35858e-06	0.00351244	ENSOARG00020008049	ENSOARG00020008049	up
-2.76493	0.985447	21.097	4.36613e-06	0.00351244	ENSOARG00020005305	ENSOARG00020005305	down
2.25681	2.63926	20.4239	6.20493e-06	0.00474211	ENSOARG00020025259	CDH2	up
3.01173	3.98644	19.938	7.99942e-06	0.00582244	ENSOARG00020015487	OCA2	up
2.0304	5.03614	19.814	8.5354e-06	0.00593016	ENSOARG00020011305	TRPV2	up
6.11823	4.43747	19.2547	1.14387e-05	0.00760179	ENSOARG00020018580	SLC45A2	up
-3.30896	-1.11705	18.9306	1.35557e-05	0.0086333	ENSOARG00020018096	ENSOARG00020018096	down
8.33853	8.67554	18.6628	1.55998e-05	0.00953773	ENSOARG00020000034	CYTB	up
3.91389	-0.455841	17.731	2.54449e-05	0.0149587	ENSOARG00020017834	OPRD1	up
4.83715	2.77111	17.0297	3.68002e-05	0.020833	ENSOARG00020011654	ENSOARG00020011654	up
-1.79593	1.9425	16.9181	3.90283e-05	0.0213053	ENSOARG00020007506	ENSOARG00020007506	down
-1.93496	1.98015	16.709	4.35736e-05	0.0229663	ENSOARG00020019510	ENSOARG00020019510	down
-2.39557	-0.176045	16.6414	4.51548e-05	0.0230063	ENSOARG00020026164	ENSOARG00020026164	down
5.45261	0.787781	16.5581	4.71828e-05	0.0232642	ENSOARG00020001639	ENSOARG00020001639	up
3.04109	2.81895	16.0699	6.10467e-05	0.0291593	ENSOARG00020006186	ENSOARG00020006186	up
2.72871	5.89931	15.8529	6.8461e-05	0.0312279	ENSOARG00020000210	C1orf68	up
1.99887	3.99155	15.7784	7.12097e-05	0.0312279	ENSOARG00020000163	RARRES1	up
3.8367	1.93327	15.7706	7.15064e-05	0.0312279	ENSOARG00020009021	ENSOARG00020009021	up
1.51317	3.42683	15.6274	7.71307e-05	0.0327484	ENSOARG00020021232	PKIB	up
3.24085	2.65746	15.4629	8.41387e-05	0.0347584	ENSOARG00020016145	ENSOARG00020016145	up
4.23807	1.65775	15.3561	8.90308e-05	0.0358114	ENSOARG00020019891	SEZ6	up
-2.27512	1.53964	15.2323	9.50629e-05	0.0372573	ENSOARG00020024716	ENSOARG00020024716	down
-1.92074	2.08913	15.0683	0.000103689	0.0386693	ENSOARG00020020643	CNTNAP4	down
-1.44113	1.86286	15.0677	0.000103725	0.0386693	ENSOARG00020008871	RGL3	down
-1.28256	3.39076	14.4617	0.000143035	0.0520546	ENSOARG00020000528	MEIS1	down
-2.407	0.276592	14.4057	0.000147352	0.0523786	ENSOARG00020001364	ABHD1	down
3.18694	2.87834	14.3333	0.000153128	0.0531947	ENSOARG00020016643	TCN1	up
1.90753	4.55406	14.2296	0.000161802	0.0549419	ENSOARG00020026082	ENSOARG00020026082	up
2.52459	1.91656	14.169	0.000167101	0.0549419	ENSOARG00020016309	STMN2	up
1.32569	4.86474	14.1484	0.000168941	0.0549419	ENSOARG00020025943	SLC6A6	up
-2.09338	1.81086	13.9741	0.000185348	0.0590216	ENSOARG00020025401	ETNPPL	down
-1.49218	5.29996	13.6944	0.00021509	0.0662553	ENSOARG00020021144	CLDN3	down
1.74648	4.16452	13.6673	0.000218223	0.0662553	ENSOARG00020014067	ENSOARG00020014067	up
1.00644	6.03982	13.643	0.000221068	0.0662553	ENSOARG00020014611	GAA	up
5.54694	4.28201	13.5977	0.000226463	0.0665671	ENSOARG00020010441	TRPM1	up
3.4015	5.58884	13.4901	0.000239832	0.0691666	ENSOARG00020003829	DCT	up
-2.29197	3.49205	13.2525	0.000272219	0.077053	ENSOARG00020019477	SYT14	down
5.19931	2.76407	13.1827	0.000282542	0.078521	ENSOARG00020009106	MLANA	up
-2.60792	5.35963	12.9621	0.000317854	0.0867571	ENSOARG00020002333	CD36	down
-1.07009	3.88272	12.7927	0.000347974	0.0922591	ENSOARG00020023824	TFCP2L1	down
-3.13108	3.60668	12.7494	0.000356119	0.0922591	ENSOARG00020014334	ISG15	down
1.9331	1.95766	12.6943	0.00036677	0.0934346	ENSOARG00020008660	CD3D	up
5.96622	4.60907	12.6615	0.000373262	0.0935296	ENSOARG00020005147	ENSOARG00020005147	up
-2.44245	1.74707	12.3622	0.000438123	0.108011	ENSOARG00020020509	ENSOARG00020020509	down
-2.87918	0.463508	12.1112	0.000501211	0.121603	ENSOARG00020013803	RAPSN	down
3.01273	5.25838	12.0206	0.000526169	0.125664	ENSOARG00020009346	ENSOARG00020009346	up
1.76595	2.30964	11.9488	0.000546812	0.128585	ENSOARG00020012494	UPP1	up
-2.04483	1.75269	11.8969	0.000562285	0.13022	ENSOARG00020000238	HOXA6	down
-1.52632	3.25223	11.7398	0.000611784	0.137516	ENSOARG00020016825	ACSM5	down
2.71402	0.812753	11.6662	0.000636455	0.140989	ENSOARG00020023968	RAB44	up
2.85798	1.34485	11.6322	0.000648196	0.141538	ENSOARG00020026417	MMP25	up
4.3795	1.23396	11.5684	0.000670833	0.144418	ENSOARG00020022788	CNNM1	up
3.51201	2.81991	11.4297	0.000722787	0.149478	ENSOARG00020008635	DDC	up
1.77397	1.94941	11.4274	0.000723673	0.149478	ENSOARG00020005971	SLC16A10	up
1.10213	3.41712	11.3778	0.000743286	0.151482	ENSOARG00020026042	SLC16A3	up
2.36855	4.83893	11.2549	0.000794128	0.157639	ENSOARG00020023615	MT1A	up
-2.35399	1.26964	11.2188	0.000809717	0.158673	ENSOARG00020015965	ENSOARG00020015965	down
-1.39487	4.37188	11.1069	0.000860074	0.166408	ENSOARG00020026302	IGFALS	down
1.67791	3.6079	11.0605	0.000881867	0.168492	ENSOARG00020003071	ENSOARG00020003071	up
-2.07262	3.54548	10.9781	0.000921948	0.173975	ENSOARG00020000251	HOXA5	down
2.65822	2.50057	10.9058	0.000958635	0.178692	ENSOARG00020003524	MC1R	up
-1.46922	3.23144	10.8112	0.00100888	0.182853	ENSOARG00020003480	MEGF10	down
2.63664	4.7739	10.6626	0.00109325	0.194273	ENSOARG00020013712	ENSOARG00020013712	up
2.9914	0.598594	10.6415	0.00110578	0.194273	ENSOARG00020018054	ENSOARG00020018054	up
-1.20329	5.70449	10.5754	0.00114604	0.199059	ENSOARG00020024395	DUSP4	down
-3.37678	2.57939	10.3909	0.00126638	0.215073	ENSOARG00020018694	ENSOARG00020018694	down
2.98999	1.26785	10.2869	0.00133981	0.221319	ENSOARG00020000167	ENSOARG00020000167	up
-1.74612	2.83513	10.2841	0.00134183	0.221319	ENSOARG00020000696	ENSOARG00020000696	down
2.03463	1.04887	10.2775	0.00134659	0.221319	ENSOARG00020001721	ENSOARG00020001721	up
-1.61469	1.06527	10.2424	0.00137248	0.223175	ENSOARG00020008245	SCN2B	down
4.33634	8.60022	10.1996	0.00140473	0.225595	ENSOARG00020025540	ENSOARG00020025540	up
-1.57687	2.0087	10.1837	0.00141689	0.225595	ENSOARG00020007537	ENSOARG00020007537	down
3.56827	0.369513	10.1447	0.00144716	0.228039	ENSOARG00020015843	SLC24A4	up
3.09365	1.17298	10.0872	0.00149299	0.232861	ENSOARG00020003729	KCNN4	up
-3.63105	4.51373	9.98532	0.00157793	0.240757	ENSOARG00020012577	PLIN1	down
2.60892	1.60086	9.97645	0.00158555	0.240757	ENSOARG00020003930	ENSOARG00020003930	up
-2.97672	2.2835	9.8844	0.00166686	0.247693	ENSOARG00020005408	KRT16	down
-3.02039	0.908738	9.88192	0.00166911	0.247693	ENSOARG00020018663	ENSOARG00020018663	down
-3.52549	0.656167	9.85104	0.00169736	0.24808	ENSOARG00020014797	GLYAT	down
-1.90244	3.22211	9.81875	0.00172742	0.24808	ENSOARG00020013336	XAF1	down
2.86057	-0.175707	9.80357	0.00174173	0.24808	ENSOARG00020006981	SLA2	up
-2.82011	-0.698129	9.79715	0.00174783	0.24808	ENSOARG00020017708	STARD6	down
1.34939	4.22166	9.79157	0.00175314	0.24808	ENSOARG00020021084	ENSOARG00020021084	up
2.46294	5.69806	9.7749	0.0017691	0.24808	ENSOARG00020023825	CYP1A1	up
2.24394	-0.132581	9.74586	0.00179727	0.248595	ENSOARG00020005404	NCAM2	up
-1.97257	0.68117	9.73766	0.0018053	0.248595	ENSOARG00020000626	ENSOARG00020000626	down
-1.50619	2.60974	9.70792	0.00183476	0.249063	ENSOARG00020026159	ENSOARG00020026159	down
-3.97963	2.73516	9.70138	0.00184129	0.249063	ENSOARG00020021001	ENSOARG00020021001	down
2.9753	2.6944	9.68204	0.00186078	0.249491	ENSOARG00020014873	SLIT1	up
-1.98576	3.37893	9.64043	0.00190341	0.252988	ENSOARG00020001135	IGF2BP2	down
-1.11309	4.19084	9.58741	0.00195916	0.258154	ENSOARG00020001487	LIPH	down
2.92693	-0.0848055	9.50031	0.00205437	0.267606	ENSOARG00020016179	GAL	up
-1.05389	1.78644	9.49003	0.00206591	0.267606	ENSOARG00020016390	TEX14	down
2.12552	1.44984	9.46871	0.00209006	0.268459	ENSOARG00020008849	C16orf89	up
2.51868	6.207	9.4318	0.00213255	0.269642	ENSOARG00020010741	KRT2	up
1.47691	2.73501	9.43008	0.00213455	0.269642	ENSOARG00020009815	RUNX3	up
-3.44398	2.95625	9.30927	0.00227998	0.285651	ENSOARG00020017574	OAS2	down
-2.30714	-0.0370479	9.24738	0.00235833	0.290702	ENSOARG00020009012	PRR33	down
1.99104	1.85662	9.1771	0.00245062	0.296247	ENSOARG00020005304	TNNI3	up
1.144	6.01895	9.16084	0.0024725	0.296247	ENSOARG00020025974	TMEM86A	up
-1.62109	1.09913	9.15072	0.0024862	0.296247	ENSOARG00020004550	ENSOARG00020004550	down
-1.59897	0.0900075	9.10834	0.00254447	0.296247	ENSOARG00020025258	CLDN20	down
-2.74095	1.73313	9.10437	0.00255	0.296247	ENSOARG00020024966	ENSOARG00020024966	down
1.90738	2.47047	9.09183	0.00256754	0.296247	ENSOARG00020011494	TRDC	up
-1.42583	2.5531	9.0892	0.00257124	0.296247	ENSOARG00020020395	HS6ST2	down
-1.27249	2.38818	9.08457	0.00257774	0.296247	ENSOARG00020004095	USH1C	down
-1.26251	2.85968	8.98425	0.00272316	0.310459	ENSOARG00020004311	DZIP3	down
-1.93363	3.85716	8.97163	0.00274203	0.310459	ENSOARG00020005786	ENSOARG00020005786	down
-4.92964	1.66968	8.91449	0.00282917	0.315649	ENSOARG00020026171	ENSOARG00020026171	down
-1.51734	4.54754	8.82674	0.00296849	0.328792	ENSOARG00020017006	ACSM1	down
1.21119	3.83536	8.74185	0.00310988	0.339533	ENSOARG00020000077	ENSOARG00020000077	up
2.98146	1.33098	8.70948	0.00316559	0.343163	ENSOARG00020026111	BCAN	up
1.78365	1.00723	8.6892	0.00320102	0.34456	ENSOARG00020007201	SLC6A15	up
-2.89573	7.97997	8.67302	0.00322956	0.345202	ENSOARG00020005196	ENSOARG00020005196	down
2.09714	-0.026443	8.62125	0.00332263	0.352684	ENSOARG00020022623	SLC17A7	up
3.46439	1.23835	8.58323	0.00339272	0.35764	ENSOARG00020017695	KBTBD12	up
2.18391	3.03949	8.55435	0.00344697	0.360869	ENSOARG00020022400	VAT1L	up
-2.59924	3.33502	8.49834	0.00355471	0.36712	ENSOARG00020002967	ENSOARG00020002967	down
2.96395	0.218669	8.44314	0.00366424	0.373386	ENSOARG00020011282	SNORC	up
2.01046	1.73183	8.4256	0.00369975	0.374508	ENSOARG00020023404	UBE2QL1	up
-1.19509	1.48141	8.36806	0.00381873	0.375264	ENSOARG00020015343	ANGPT1	down
2.86496	0.244564	8.36132	0.00383292	0.375264	ENSOARG00020011716	GRM7	up
-1.3617	1.8155	8.35466	0.003847	0.375264	ENSOARG00020010066	SPRN	down
2.10174	2.96337	8.3372	0.00388413	0.375264	ENSOARG00020017235	TNN	up
-1.47215	-0.343103	8.33617	0.00388635	0.375264	ENSOARG00020018658	AZIN2	down
-1.26339	3.39257	8.3058	0.00395187	0.375264	ENSOARG00020024814	MKKS	down
2.36459	1.26954	8.3054	0.00395274	0.375264	ENSOARG00020009514	FCER1A	up
2.18832	-0.0290459	8.29277	0.00398033	0.375552	ENSOARG00020007149	ENSOARG00020007149	up
-1.10593	4.50163	8.21153	0.00416251	0.387951	ENSOARG00020003473	ENSOARG00020003473	down
-1.14306	4.37656	8.06588	0.00451066	0.405562	ENSOARG00020017976	HOXC6	down
1.14584	3.99618	8.04163	0.00457144	0.408623	ENSOARG00020014441	ARHGAP45	up
-1.09047	9.38369	8.01584	0.004637	0.409599	ENSOARG00020004893	LRP2	down
1.6392	1.9583	8.00581	0.00466275	0.409599	ENSOARG00020004877	PCDH17	up
-1.12049	6.00392	7.97679	0.00473809	0.413799	ENSOARG00020023858	ABCG2	down
-2.10824	1.18162	7.95918	0.0047844	0.413799	ENSOARG00020025527	PLAG1	down
-1.42202	8.60154	7.95634	0.00479192	0.413799	ENSOARG00020000011	ND2	down
-1.67762	1.78057	7.9343	0.00485064	0.413799	ENSOARG00020012893	F12	down
1.23151	2.39452	7.92982	0.00486267	0.413799	ENSOARG00020024733	B4GALT6	up
1.77212	1.46172	7.91644	0.00489876	0.413799	ENSOARG00020022190	ENSOARG00020022190	up
1.58884	2.65926	7.91595	0.00490007	0.413799	ENSOARG00020008884	ALX3	up
-2.46899	1.01919	7.90388	0.00493288	0.414281	ENSOARG00020010961	GSC	down
3.31361	0.792903	7.87413	0.00501471	0.41478	ENSOARG00020025172	MC4R	up
1.77825	2.63811	7.87214	0.00502023	0.41478	ENSOARG00020010003	IRF4	up
-1.92715	5.94244	7.81909	0.00516972	0.416266	ENSOARG00020022266	ENSOARG00020022266	down
-1.78424	2.55866	7.81779	0.00517345	0.416266	ENSOARG00020019791	ENSOARG00020019791	down
-1.51378	2.89736	7.81533	0.00518048	0.416266	ENSOARG00020023848	AVPR2	down
-1.55909	2.81588	7.7999	0.0052249	0.416266	ENSOARG00020025276	KANK4	down
-2.7534	0.485501	7.79854	0.00522886	0.416266	ENSOARG00020021774	FGL1	down
-2.05929	3.87253	7.69418	0.00553991	0.438744	ENSOARG00020019635	STC2	down
-1.00581	5.22572	7.67895	0.00558688	0.439283	ENSOARG00020002574	FBP1	down
-1.15311	1.56755	7.67025	0.00561387	0.439283	ENSOARG00020000586	CFAP126	down
-3.41251	2.51027	7.66375	0.00563412	0.439283	ENSOARG00020024296	ENSOARG00020024296	down
-1.07842	3.02362	7.64924	0.00567961	0.439283	ENSOARG00020001002	TRIM45	down
-1.5672	2.4391	7.64248	0.00570093	0.439283	ENSOARG00020015996	BTNL9	down
1.83899	6.35654	7.63673	0.00571915	0.439283	ENSOARG00020015383	ENSOARG00020015383	up
-2.13931	3.61416	7.60652	0.00581576	0.440633	ENSOARG00020000214	HOXA9	down
1.20589	3.56761	7.58307	0.00589191	0.440633	ENSOARG00020006416	FCHO1	up
-1.53077	2.62533	7.58063	0.00589988	0.440633	ENSOARG00020022856	ENSOARG00020022856	down
-2.3252	6.20402	7.56921	0.00593738	0.440633	ENSOARG00020002706	MX1	down
1.17855	1.93832	7.56886	0.00593853	0.440633	ENSOARG00020025955	ENSOARG00020025955	up
-4.28147	4.66463	7.54945	0.00600283	0.443253	ENSOARG00020000398	ADIPOQ	down
-1.30399	5.13991	7.5243	0.00608722	0.447323	ENSOARG00020012415	MATN4	down
1.1204	5.42179	7.51351	0.0061238	0.447858	ENSOARG00020018770	SLCO2A1	up
1.66638	1.67942	7.47672	0.00625019	0.454306	ENSOARG00020020142	ALX4	up
-1.84215	0.583851	7.47061	0.00627141	0.454306	ENSOARG00020000579	ENSOARG00020000579	down
1.41281	4.33096	7.44085	0.00637597	0.459032	ENSOARG00020025128	CCBE1	up
-1.38853	0.998542	7.435	0.00639672	0.459032	ENSOARG00020014942	FAM216A	down
1.67305	1.37322	7.41211	0.00647864	0.460768	ENSOARG00020018337	GJC2	up
-1.34217	0.37761	7.4114	0.0064812	0.460768	ENSOARG00020017363	ENSOARG00020017363	down
-1.75426	0.599744	7.38665	0.00657097	0.463825	ENSOARG00020024066	RIMBP2	down
-1.90959	3.20702	7.38285	0.00658488	0.463825	ENSOARG00020000286	RTP4	down
-1.68395	-1.34723	7.3512	0.00670179	0.468742	ENSOARG00020024834	U6	down
-2.31186	3.33668	7.31161	0.00685107	0.475993	ENSOARG00020008872	ENSOARG00020008872	down
-1.22774	4.05237	7.25319	0.00707751	0.489501	ENSOARG00020021451	ENSOARG00020021451	down
1.24555	4.47606	7.20275	0.0072792	0.501183	ENSOARG00020000870	SLC1A4	up
-1.69727	-0.035373	7.18398	0.00735572	0.503221	ENSOARG00020017528	TTC21A	down
2.91176	2.34353	7.17937	0.00737465	0.503221	ENSOARG00020024266	ISLR2	up
3.09771	0.21745	7.16444	0.00743627	0.505171	ENSOARG00020017171	PAX3	up
-1.73622	4.92091	7.14243	0.00752812	0.509147	ENSOARG00020020785	ENSOARG00020020785	down
-1.03565	2.46128	7.11924	0.00762609	0.511535	ENSOARG00020006273	ENSOARG00020006273	down
1.69358	3.27071	7.11824	0.00763036	0.511535	ENSOARG00020012104	CLEC4A	up
1.22306	6.98318	7.09613	0.00772506	0.515623	ENSOARG00020023664	MT2	up
3.12149	1.25066	7.08809	0.00775977	0.515687	ENSOARG00020004423	ENSOARG00020004423	up
-1.50194	1.46174	7.01	0.00810558	0.533371	ENSOARG00020022021	HOXB6	down
1.73292	6.23702	6.99928	0.00815424	0.533371	ENSOARG00020000220	ENSOARG00020000220	up
1.3176	1.01119	6.99069	0.00819347	0.533371	ENSOARG00020021448	RYR1	up
1.55307	1.71098	6.98919	0.00820033	0.533371	ENSOARG00020020224	NIPA1	up
-1.58214	5.12525	6.92556	0.00849725	0.543279	ENSOARG00020020448	ENSOARG00020020448	down
-1.20968	5.71191	6.9069	0.00858635	0.543279	ENSOARG00020019231	ENSOARG00020019231	down
-1.91758	5.97056	6.90461	0.00859736	0.543279	ENSOARG00020017761	ENSOARG00020017761	down
-2.75449	4.70173	6.89805	0.00862898	0.543279	ENSOARG00020002675	MX2	down
2.28036	2.29932	6.88462	0.00869407	0.543279	ENSOARG00020025042	HHIP	up
-2.14055	0.902803	6.88264	0.00870369	0.543279	ENSOARG00020026456	ENSOARG00020026456	down
1.17068	3.78673	6.84771	0.00887552	0.551473	ENSOARG00020003573	CADM4	up
-4.08372	4.09363	6.80239	0.00910358	0.561082	ENSOARG00020011920	ENSOARG00020011920	down
-2.56447	-0.152853	6.78836	0.0091754	0.563237	ENSOARG00020024653	UNC13C	down
2.0433	2.06051	6.76019	0.0093214	0.563897	ENSOARG00020000681	ACSL6	up
-1.81662	2.63111	6.754	0.00935376	0.563897	ENSOARG00020006902	ENSOARG00020006902	down
1.63831	2.28471	6.75079	0.00937062	0.563897	ENSOARG00020022698	LGALS12	up
-1.60195	4.12898	6.71026	0.00958596	0.569028	ENSOARG00020006104	ENSOARG00020006104	down
-1.63263	0.514005	6.70739	0.00960142	0.569028	ENSOARG00020014265	ENSOARG00020014265	down
3.42079	2.89581	6.70676	0.0096048	0.569028	ENSOARG00020011773	ENSOARG00020011773	up
1.1844	4.60891	6.68094	0.0097449	0.575099	ENSOARG00020008222	SLC24A5	up
-1.13973	1.67442	6.66034	0.00985823	0.57733	ENSOARG00020008168	ADCYAP1R1	down
1.77143	1.08653	6.62668	0.0100462	0.583865	ENSOARG00020009236	GRB14	up
-1.11218	4.88893	6.60856	0.0101489	0.587253	ENSOARG00020014505	ENSOARG00020014505	down
-1.17204	1.39689	6.5886	0.0102634	0.58976	ENSOARG00020015239	ENSOARG00020015239	down
-1.27034	2.288	6.57017	0.0103702	0.591817	ENSOARG00020010868	ENSOARG00020010868	down
1.99609	1.73643	6.56907	0.0103766	0.591817	ENSOARG00020002730	ALB	up
-1.39783	3.1004	6.53742	0.0105628	0.597973	ENSOARG00020018539	ENSOARG00020018539	down
-1.10433	3.26831	6.51421	0.0107016	0.602637	ENSOARG00020015707	ENSOARG00020015707	down
1.09402	3.49946	6.51048	0.0107241	0.602637	ENSOARG00020000732	PALS2	up
-1.17417	2.77239	6.50321	0.010768	0.602891	ENSOARG00020017022	TMEM98	down
1.77695	0.563845	6.48776	0.010862	0.604935	ENSOARG00020008586	NEURL1	up
2.80363	2.11301	6.478	0.0109218	0.604935	ENSOARG00020012069	ENSOARG00020012069	up
1.36318	0.788084	6.47776	0.0109233	0.604935	ENSOARG00020018074	ENSOARG00020018074	up
1.94763	0.417799	6.46628	0.010994	0.606657	ENSOARG00020025875	ENSOARG00020025875	up
-2.06935	2.08921	6.45665	0.0110538	0.606936	ENSOARG00020006787	ENSOARG00020006787	down
-1.92038	-0.26597	6.45268	0.0110785	0.606936	ENSOARG00020007064	ENSOARG00020007064	down
1.86362	1.40908	6.43744	0.011174	0.607049	ENSOARG00020018444	MOGAT1	up
-1.02766	2.43431	6.43352	0.0111986	0.607049	ENSOARG00020023417	TENM1	down
-1.02044	5.37442	6.43335	0.0111997	0.607049	ENSOARG00020011309	SLC26A2	down
1.39916	-0.0813431	6.41586	0.0113105	0.610889	ENSOARG00020023090	PPP2R2C	up
1.85087	1.47881	6.39985	0.011413	0.612097	ENSOARG00020008731	PRKG2	up
-1.32887	0.144473	6.38667	0.0114981	0.612869	ENSOARG00020003029	CAVIN4	down
1.84674	0.789981	6.3817	0.0115303	0.612869	ENSOARG00020017740	NEFM	up
2.7789	1.45143	6.37288	0.0115878	0.612869	ENSOARG00020000228	ENSOARG00020000228	up
-1.28807	0.150421	6.36108	0.011665	0.614829	ENSOARG00020001321	TRPV5	down
2.08173	4.62562	6.34209	0.0117906	0.618696	ENSOARG00020001390	JCHAIN	up
-1.19926	3.95155	6.33776	0.0118194	0.618696	ENSOARG00020018640	UBA7	down
2.47246	1.88611	6.31264	0.011988	0.623253	ENSOARG00020003569	COMP	up
1.50683	1.55006	6.25884	0.0123575	0.635976	ENSOARG00020019890	C16orf54	up
-2.23545	-0.260238	6.21299	0.0126816	0.641227	ENSOARG00020024704	WDR72	down
1.20517	7.02344	6.20988	0.0127039	0.641227	ENSOARG00020004359	THBS4	up
1.19975	5.43997	6.2068	0.0127261	0.641227	ENSOARG00020008359	ENSOARG00020008359	up
-2.17044	0.0879854	6.20327	0.0127514	0.641227	ENSOARG00020000888	FCRLB	down
-2.42076	-0.380053	6.17183	0.01298	0.64519	ENSOARG00020001032	GHSR	down
-1.99852	0.0928807	6.16933	0.0129984	0.64519	ENSOARG00020003778	SHCBP1L	down
-2.10756	2.52977	6.1668	0.013017	0.64519	ENSOARG00020010913	Bst-2B	down
-1.73234	1.92098	6.16427	0.0130356	0.64519	ENSOARG00020010579	GCA	down
2.74974	4.3855	6.15958	0.0130702	0.64519	ENSOARG00020000352	SPRR5	up
2.51661	0.133541	6.15682	0.0130906	0.64519	ENSOARG00020014545	POPDC3	up
-1.22848	3.37398	6.14941	0.0131456	0.64519	ENSOARG00020000842	USP18	down
1.35867	3.10487	6.14617	0.0131697	0.64519	ENSOARG00020026068	ENSOARG00020026068	up
2.24227	4.19739	6.10665	0.0134674	0.647271	ENSOARG00020026227	TPSB2	up
1.31954	1.41685	6.10528	0.0134778	0.647271	ENSOARG00020021707	BFSP1	up
1.0861	2.11911	6.05376	0.0138767	0.662828	ENSOARG00020023948	KCNAB2	up
-2.08511	2.87896	6.04778	0.0139238	0.663008	ENSOARG00020022917	ENSOARG00020022917	down
-1.42636	5.16897	6.03334	0.0140381	0.666374	ENSOARG00020000995	NPR1	down
1.63597	1.15658	6.01845	0.0141571	0.669941	ENSOARG00020017680	RIDA	up
-1.08679	1.82592	6.01021	0.0142234	0.671	ENSOARG00020012624	RBPJL	down
-1.02135	2.78668	6.00421	0.0142718	0.671214	ENSOARG00020002413	PCP4	down
2.29969	2.02758	5.99226	0.0143688	0.671643	ENSOARG00020002795	ENSOARG00020002795	up
-1.63682	6.08415	5.97958	0.0144725	0.672376	ENSOARG00020017216	RBP4	down
1.69112	6.4919	5.9598	0.0146357	0.673816	ENSOARG00020000119	ENSOARG00020000119	up
-1.07668	2.02513	5.91947	0.0149745	0.685285	ENSOARG00020017972	ENSOARG00020017972	down
1.24554	2.21668	5.90894	0.0150642	0.68707	ENSOARG00020005627	GDF11	up
1.63357	0.693096	5.90406	0.0151061	0.68707	ENSOARG00020000757	KCNH3	up
1.78066	1.36248	5.85139	0.0155647	0.699727	ENSOARG00020025802	DNAH1	up
4.10798	0.838455	5.81163	0.0159206	0.7074	ENSOARG00020013860	ENSOARG00020013860	up
1.37588	1.70017	5.80561	0.0159751	0.707506	ENSOARG00020014261	HS3ST3B1	up
1.97891	-0.0642065	5.79308	0.0160894	0.708721	ENSOARG00020001324	MCOLN2	up
4.17724	4.57703	5.77706	0.0162367	0.711112	ENSOARG00020009647	KRT4	up
1.62903	1.88417	5.76993	0.0163027	0.711962	ENSOARG00020002270	SLC2A6	up
-1.35148	2.38262	5.75447	0.0164467	0.712158	ENSOARG00020006234	ENSOARG00020006234	down
2.71882	0.108775	5.75445	0.016447	0.712158	ENSOARG00020024855	CCR4	up
-2.66779	0.128125	5.72962	0.0166811	0.71273	ENSOARG00020013230	PLAC8	down
-1.00922	4.75649	5.72688	0.0167071	0.71273	ENSOARG00020017319	ENSOARG00020017319	down
-1.00372	2.16738	5.72343	0.01674	0.71273	ENSOARG00020010249	GPRIN1	down
-1.50414	3.17136	5.71626	0.0168085	0.713662	ENSOARG00020008972	ENSOARG00020008972	down
-1.39746	5.6274	5.7106	0.0168628	0.713983	ENSOARG00020011714	ABCA9	down
-4.54773	7.31893	5.69171	0.0170452	0.717729	ENSOARG00020001442	KAP7	down
1.81783	-0.687071	5.67598	0.0171987	0.722205	ENSOARG00020008523	KCNG3	up
1.56722	2.42499	5.66987	0.0172588	0.72274	ENSOARG00020016834	ENSOARG00020016834	up
-1.02358	3.68063	5.6596	0.01736	0.724995	ENSOARG00020020459	ARMH4	down
1.23445	2.63063	5.64741	0.0174811	0.726084	ENSOARG00020002859	MYO1G	up
-1.25221	9.47287	5.61123	0.0178457	0.73922	ENSOARG00020011179	ENSOARG00020011179	down
-1.06372	5.1522	5.59816	0.0179793	0.741054	ENSOARG00020014083	SLC1A2	down
-4.54344	6.00356	5.59104	0.0180526	0.741054	ENSOARG00020001458	KRTAP8-2	down
2.17187	0.337622	5.588	0.018084	0.741054	ENSOARG00020016923	SLAMF7	up
1.40348	3.86432	5.58101	0.0181563	0.742028	ENSOARG00020007615	ENSOARG00020007615	up
-1.47579	0.672015	5.55855	0.0183907	0.749311	ENSOARG00020013044	NDST3	down
-1.68215	1.42218	5.54867	0.0184948	0.749842	ENSOARG00020018622	GDF7	down
-1.61025	5.69952	5.53864	0.018601	0.749842	ENSOARG00020021024	IFI6	down
2.16814	7.59349	5.52469	0.0187499	0.749842	ENSOARG00020018940	ENSOARG00020018940	up
-1.16382	3.76894	5.51734	0.0188289	0.749842	ENSOARG00020024440	KLHL14	down
1.61992	0.513747	5.51443	0.0188603	0.749842	ENSOARG00020014158	CDHR5	up
-1.26762	8.217	5.51036	0.0189042	0.749842	ENSOARG00020000020	COX2	down
1.73847	0.458171	5.50303	0.0189835	0.749842	ENSOARG00020012572	ENSOARG00020012572	up
2.44237	1.08617	5.50018	0.0190145	0.749842	ENSOARG00020025584	DERL3	up
-1.04782	1.30043	5.49397	0.0190822	0.749842	ENSOARG00020023934	ANKRD61	down
1.09903	6.44765	5.4849	0.0191814	0.751764	ENSOARG00020010570	FMO2	up
-2.99328	6.20993	5.47053	0.0193398	0.755116	ENSOARG00020013815	CHAC1	down
1.37481	2.10425	5.46818	0.0193658	0.755116	ENSOARG00020009524	KCNA3	up
3.34325	1.42206	5.44877	0.0195821	0.758657	ENSOARG00020018688	SLC2A5	up
-1.12691	4.17757	5.44118	0.0196674	0.758657	ENSOARG00020020456	G0S2	down
1.87485	2.99917	5.43941	0.0196873	0.758657	ENSOARG00020014477	NRCAM	up
1.64129	5.99588	5.43736	0.0197105	0.758657	ENSOARG00020023648	MT1C	up
1.10362	3.08418	5.43522	0.0197346	0.758657	ENSOARG00020022730	ENSOARG00020022730	up
-2.35839	1.97179	5.43238	0.0197668	0.758657	ENSOARG00020018043	ENSOARG00020018043	down
-2.09638	-0.110974	5.42909	0.019804	0.758657	ENSOARG00020007632	ENSOARG00020007632	down
-2.50013	-0.117406	5.38676	0.0202901	0.769883	ENSOARG00020025861	DNAJC5B	down
-2.70786	1.24653	5.38604	0.0202985	0.769883	ENSOARG00020006589	ENSOARG00020006589	down
-1.12337	0.407602	5.37479	0.0204298	0.77267	ENSOARG00020018958	ENSOARG00020018958	down
-1.14028	2.73385	5.36919	0.0204955	0.77267	ENSOARG00020022042	HOXB7	down
2.2406	4.21019	5.3668	0.0205237	0.77267	ENSOARG00020019994	KLK12	up
1.66406	2.3223	5.35697	0.0206396	0.775128	ENSOARG00020012435	ENSOARG00020012435	up
-1.34303	2.02597	5.35074	0.0207134	0.775992	ENSOARG00020007649	ENSOARG00020007649	down
1.95051	1.63349	5.33592	0.0208903	0.780704	ENSOARG00020025675	GFAP	up
1.87578	-0.25612	5.32871	0.0209769	0.782027	ENSOARG00020025965	PTPN5	up
2.04902	5.30239	5.3203	0.0210784	0.7839	ENSOARG00020023861	ENSOARG00020023861	up
1.67816	3.47028	5.29971	0.021329	0.790206	ENSOARG00020025303	ENSOARG00020025303	up
-1.54895	3.42995	5.29121	0.0214334	0.791326	ENSOARG00020000223	HOXA7	down
-1.69676	0.151676	5.27979	0.0215744	0.792703	ENSOARG00020000860	VEPH1	down
-1.27374	1.66115	5.25756	0.0218516	0.799775	ENSOARG00020017153	SLC25A47	down
1.27142	1.12151	5.25598	0.0218715	0.799775	ENSOARG00020015442	ENSOARG00020015442	up
-1.21489	4.15697	5.24326	0.0220319	0.803717	ENSOARG00020002211	ADAMTSL2	down
-1.55978	-0.565064	5.2227	0.0222939	0.809411	ENSOARG00020024794	SNAP25	down
1.09968	7.56708	5.18954	0.0227232	0.815215	ENSOARG00020006059	SOD2	up
-1.37372	1.63663	5.18911	0.0227289	0.815215	ENSOARG00020002784	ENSOARG00020002784	down
1.91736	-0.0735052	5.1879	0.0227446	0.815215	ENSOARG00020010662	ENSOARG00020010662	up
-4.46677	7.6364	5.15998	0.0231131	0.82054	ENSOARG00020001446	KAP8	down
1.8524	-0.456894	5.1514	0.0232276	0.82054	ENSOARG00020004644	GRIK2	up
-1.1527	0.96004	5.1441	0.0233255	0.82054	ENSOARG00020012901	LRRC66	down
-2.53584	-0.247692	5.13417	0.0234593	0.82054	ENSOARG00020007532	ENSOARG00020007532	down
-1.08209	3.32653	5.10932	0.0237977	0.827535	ENSOARG00020016454	HAS2	down
2.66817	1.1658	5.10853	0.0238085	0.827535	ENSOARG00020009696	ENSOARG00020009696	up
-1.35067	-0.746905	5.07906	0.0242165	0.832678	ENSOARG00020016185	ENSOARG00020016185	down
1.69602	0.338542	5.06676	0.0243889	0.83504	ENSOARG00020022164	CD79A	up
1.82325	3.40282	5.06454	0.0244202	0.83504	ENSOARG00020000270	ENSOARG00020000270	up
-1.45421	2.23827	5.05483	0.0245574	0.835139	ENSOARG00020025856	ENSOARG00020025856	down
-1.31511	2.184	5.04963	0.0246312	0.835139	ENSOARG00020026327	GRID1	down
-2.14401	0.25039	5.0378	0.0248	0.835139	ENSOARG00020025345	CDH20	down
-1.4064	7.16666	5.03641	0.0248199	0.835139	ENSOARG00020021170	PDK4	down
2.37316	-0.501771	5.03405	0.0248537	0.835139	ENSOARG00020017599	ENSOARG00020017599	up
1.22056	4.10297	5.0336	0.0248602	0.835139	ENSOARG00020005098	CEACAM19	up
1.59007	2.80592	5.02324	0.0250094	0.838308	ENSOARG00020003744	ENSOARG00020003744	up
1.7819	0.34943	5.00264	0.0253087	0.842396	ENSOARG00020007351	KRT24	up
-1.81973	3.30095	4.99969	0.0253518	0.842396	ENSOARG00020014281	ENSOARG00020014281	down
1.38047	3.12388	4.99169	0.0254693	0.844464	ENSOARG00020007423	TH	up
-1.02032	3.71752	4.98474	0.0255719	0.846031	ENSOARG00020010873	PUSL1	down
1.27062	0.991583	4.97462	0.0257218	0.849152	ENSOARG00020026343	NOXO1	up
-1.81912	-0.844983	4.96797	0.0258209	0.850588	ENSOARG00020004866	SNORD15	down
1.55171	0.346408	4.96066	0.0259303	0.852354	ENSOARG00020001684	IGSF11	up
1.72813	5.01342	4.9446	0.0261723	0.855435	ENSOARG00020018391	ENSOARG00020018391	up
-1.32415	1.06361	4.9433	0.0261919	0.855435	ENSOARG00020025256	GPR158	down
-1.48047	1.42506	4.93418	0.0263305	0.857429	ENSOARG00020007972	TLDC2	down
1.00579	2.61627	4.93191	0.0263652	0.857429	ENSOARG00020006683	PELI3	up
1.8682	-0.0427215	4.91431	0.0266351	0.860475	ENSOARG00020002177	PLCH1	up
-1.00937	8.12002	4.9056	0.0267698	0.860475	ENSOARG00020015634	KDR	down
-3.21083	1.4452	4.90387	0.0267966	0.860475	ENSOARG00020011730	ENSOARG00020011730	down
-3.97186	1.74619	4.89803	0.0268873	0.861577	ENSOARG00020013901	TRARG1	down
1.18489	2.72554	4.86506	0.0274058	0.871308	ENSOARG00020015833	ENSOARG00020015833	up
2.95608	1.05187	4.86423	0.027419	0.871308	ENSOARG00020000170	HOXA11	up
-1.8014	-0.765872	4.85523	0.0275624	0.874047	ENSOARG00020026354	ENSOARG00020026354	down
1.05284	3.56082	4.83746	0.0278479	0.876809	ENSOARG00020007142	RASGRP1	up
1.28759	2.56318	4.81716	0.0281777	0.880769	ENSOARG00020012110	KCNG2	up
-1.37849	1.67566	4.80418	0.0283908	0.881769	ENSOARG00020009034	ENSOARG00020009034	down
-1.08732	-0.184549	4.79908	0.028475	0.881769	ENSOARG00020025090	ENSOARG00020025090	down
-1.06826	0.498412	4.79267	0.0285811	0.881769	ENSOARG00020002174	RAB17	down
1.19689	0.133363	4.79255	0.0285831	0.881769	ENSOARG00020020945	ENSOARG00020020945	up
1.25886	-0.885895	4.78989	0.0286272	0.881769	ENSOARG00020009953	SNORD12C	up
1.63367	2.78114	4.78807	0.0286575	0.881769	ENSOARG00020022720	SERPINF2	up
1.15381	2.38035	4.78725	0.0286712	0.881769	ENSOARG00020020755	RASD2	up
-2.03853	0.31439	4.7694	0.02897	0.887387	ENSOARG00020018320	HESX1	down
-1.22074	1.90829	4.76026	0.0291241	0.889183	ENSOARG00020015025	NR5A2	down
-1.73502	0.568529	4.75362	0.0292368	0.889183	ENSOARG00020022064	HOXB8	down
-1.56639	-0.648247	4.73083	0.0296266	0.896717	ENSOARG00020008544	ENSOARG00020008544	down
1.40654	3.5891	4.70115	0.0301425	0.907846	ENSOARG00020011261	DLX4	up
-1.19044	2.22177	4.69171	0.0303085	0.907846	ENSOARG00020019062	EXOC3L1	down
1.13793	3.32569	4.69068	0.0303266	0.907846	ENSOARG00020008303	JAML	up
-1.55142	-0.11598	4.68117	0.030495	0.910383	ENSOARG00020018800	NPFF	down
1.59342	4.50345	4.66873	0.0307166	0.91521	ENSOARG00020011569	NPTXR	up
1.10902	3.61078	4.66501	0.0307832	0.915412	ENSOARG00020010658	TFAP2E	up
-4.04482	8.27925	4.63254	0.0313711	0.931083	ENSOARG00020021576	ENSOARG00020021576	down
-1.04625	4.92107	4.62195	0.0315653	0.935032	ENSOARG00020020728	SFRP5	down
-1.0451	6.13151	4.61478	0.0316975	0.935321	ENSOARG00020023458	ENSOARG00020023458	down
1.87629	-0.381216	4.59057	0.0321484	0.943913	ENSOARG00020017794	ENSOARG00020017794	up
-1.47549	1.28965	4.5873	0.0322097	0.943913	ENSOARG00020009089	C12orf56	down
-2.50147	0.789941	4.58592	0.0322357	0.943913	ENSOARG00020001064	ENSOARG00020001064	down
1.45564	1.83977	4.5752	0.032438	0.945276	ENSOARG00020021713	TRIM66	up
-2.05163	0.819639	4.55543	0.0328145	0.945276	ENSOARG00020020319	ENSOARG00020020319	down
-1.96082	-0.126531	4.5552	0.032819	0.945276	ENSOARG00020015260	PCDHB4	down
-1.587	0.627445	4.54211	0.0330709	0.945276	ENSOARG00020005626	SYT1	down
-1.14793	1.81407	4.53629	0.0331835	0.945276	ENSOARG00020017340	HSPB11	down
-1.18733	4.95548	4.5247	0.0334089	0.945276	ENSOARG00020017201	ENSOARG00020017201	down
-1.26913	4.69488	4.5144	0.0336107	0.945276	ENSOARG00020014711	PPP1R1B	down
-1.01606	0.875847	4.51287	0.0336407	0.945276	ENSOARG00020017914	CCDC68	down
-1.01069	2.42118	4.50587	0.0337787	0.945276	ENSOARG00020009939	SYT12	down
-1.82986	1.81878	4.48542	0.0341851	0.945276	ENSOARG00020008435	VEGFD	down
1.93557	-1.20623	4.47969	0.0342999	0.945276	ENSOARG00020012662	ENSOARG00020012662	up
-1.6061	6.43665	4.47951	0.0343035	0.945276	ENSOARG00020008084	SMPD3	down
1.26781	5.19465	4.47886	0.0343166	0.945276	ENSOARG00020015153	ENSOARG00020015153	up
-1.73805	0.919677	4.47462	0.0344019	0.945276	ENSOARG00020023642	AGT	down
1.08357	0.996786	4.4692	0.0345111	0.945276	ENSOARG00020000693	ENSOARG00020000693	up
1.58926	0.980665	4.46776	0.0345402	0.945276	ENSOARG00020009329	ENSOARG00020009329	up
1.20977	1.39316	4.43609	0.0351867	0.954391	ENSOARG00020013819	CHST11	up
-3.67662	1.52316	4.43131	0.0352853	0.954391	ENSOARG00020008814	ENSOARG00020008814	down
1.16226	3.23288	4.41687	0.0355853	0.957608	ENSOARG00020004064	CD1E	up
-2.24382	2.57222	4.40744	0.0357824	0.959771	ENSOARG00020009307	PITX1	down
1.62237	1.41145	4.40281	0.0358798	0.960461	ENSOARG00020001914	ST6GAL2	up
-1.28179	5.063	4.39595	0.0360244	0.960848	ENSOARG00020023464	DEPP1	down
-1.03888	6.46523	4.3723	0.0365276	0.960848	ENSOARG00020021620	CCL14	down
1.76079	0.0287709	4.37226	0.0365285	0.960848	ENSOARG00020022288	GAL3ST3	up
2.43618	-0.900938	4.37014	0.0365739	0.960848	ENSOARG00020003332	CCL17	up
1.46324	3.90676	4.3584	0.036827	0.960848	ENSOARG00020017488	WNT4	up
-1.33486	2.41557	4.35474	0.036906	0.960848	ENSOARG00020019816	IFI44	down
1.06061	2.87943	4.35339	0.0369354	0.960848	ENSOARG00020003309	HS3ST1	up
2.35358	-0.192213	4.34971	0.0370152	0.960848	ENSOARG00020021111	GNG3	up
1.6128	-0.280095	4.33912	0.0372462	0.963648	ENSOARG00020026387	ENSOARG00020026387	up
1.59029	1.54997	4.33078	0.0374291	0.964762	ENSOARG00020005041	NELL2	up
-1.0652	1.99095	4.30899	0.0379115	0.973913	ENSOARG00020023210	MNS1	down
2.01526	-0.127606	4.30077	0.0380952	0.975026	ENSOARG00020025605	IL21R	up
-1.12132	0.0977173	4.29849	0.0381463	0.975026	ENSOARG00020012690	ENSOARG00020012690	down
-1.6976	0.151737	4.27906	0.0385846	0.984467	ENSOARG00020022608	RASGRF1	down
-1.02712	4.347	4.2712	0.0387636	0.984467	ENSOARG00020006716	ENSOARG00020006716	down
1.9456	5.02845	4.24016	0.0394785	0.994116	ENSOARG00020006039	ENSOARG00020006039	up
-1.43747	2.2319	4.21876	0.0399794	0.997941	ENSOARG00020015800	SAMD9	down
-1.16043	4.44128	4.21768	0.0400049	0.997941	ENSOARG00020019526	LIPE	down
2.27946	0.55836	4.21212	0.0401362	0.997941	ENSOARG00020003853	TMEM63C	up
3.28742	3.562	4.21179	0.0401439	0.997941	ENSOARG00020025319	ENSOARG00020025319	up
-1.01248	2.47642	4.21135	0.0401543	0.997941	ENSOARG00020010450	METTL15	down
-1.01264	2.84004	4.20891	0.0402123	0.997941	ENSOARG00020004340	SMOC1	down
-1.55289	-0.742042	4.20555	0.0402919	0.998155	ENSOARG00020009557	ENSOARG00020009557	down
-1.35324	3.12655	4.19923	0.0404423	0.999103	ENSOARG00020020610	TMEM100	down
1.60711	3.34892	4.18595	0.0407604	0.999103	ENSOARG00020019932	ACTA1	up
1.10169	1.42977	4.1823	0.0408481	0.999103	ENSOARG00020012617	CCNO	up
1.08362	4.49264	4.181	0.0408796	0.999103	ENSOARG00020011696	PTPRC	up
1.14697	0.622519	4.17142	0.0411113	0.999103	ENSOARG00020008129	SCN4B	up
1.43824	0.516361	4.16629	0.0412359	0.999188	ENSOARG00020001662	PLPPR4	up
2.57109	0.96573	4.16577	0.0412488	0.999188	ENSOARG00020006331	H1-4	up
1.24699	1.72708	4.15683	0.0414669	0.999611	ENSOARG00020025902	LAT	up
1.13424	6.4058	4.15508	0.0415099	0.999611	ENSOARG00020005683	TNC	up
1.0469	6.23174	4.12601	0.0422288	0.999611	ENSOARG00020001143	COL5A3	up
1.0348	2.01689	4.12503	0.0422533	0.999611	ENSOARG00020005678	SYTL3	up
-1.26272	1.11707	4.12315	0.0423002	0.999611	ENSOARG00020020561	ENSOARG00020020561	down
2.16157	1.5326	4.1188	0.0424092	0.999611	ENSOARG00020011410	ENSOARG00020011410	up
2.8507	-0.0912765	4.11462	0.042514	0.999611	ENSOARG00020005229	ENSOARG00020005229	up
1.11931	1.28244	4.1096	0.0426403	0.999611	ENSOARG00020006379	SLA	up
1.00538	0.577945	4.10646	0.0427198	0.999611	ENSOARG00020025905	HPCAL4	up
-1.78137	-0.402229	4.10352	0.0427939	0.999611	ENSOARG00020002584	MINAR2	down
-1.22479	3.92025	4.08504	0.0432644	0.999611	ENSOARG00020020257	RFX2	down
1.49929	1.97124	4.08033	0.0433852	0.999611	ENSOARG00020014105	TLL2	up
1.33975	1.71342	4.08025	0.0433871	0.999611	ENSOARG00020023354	CHD5	up
-1.74285	-0.750871	4.06651	0.0437416	0.999611	ENSOARG00020021572	DCDC2B	down
2.02138	-0.711211	4.06006	0.0439089	0.999611	ENSOARG00020007429	ENSOARG00020007429	up
-1.4948	5.16854	4.04917	0.0441932	0.999611	ENSOARG00020026165	ENSOARG00020026165	down
1.3552	0.499127	4.04342	0.044344	0.999611	ENSOARG00020017103	FBXO15	up
1.48539	0.860635	4.03979	0.0444393	0.999611	ENSOARG00020013629	QRICH2	up
2.47267	4.7075	4.03698	0.0445133	0.999611	ENSOARG00020016898	ENSOARG00020016898	up
-1.04517	0.878781	4.03173	0.0446521	0.999611	ENSOARG00020016725	ENSOARG00020016725	down
1.48969	2.08937	4.02894	0.0447261	0.999611	ENSOARG00020014357	SERPINB2	up
-1.24346	-0.544886	4.026	0.044804	0.999611	ENSOARG00020004905	ENSOARG00020004905	down
1.11666	3.93971	4.01593	0.0450723	0.999611	ENSOARG00020022725	MDK	up
1.02724	2.49831	4.01321	0.045145	0.999611	ENSOARG00020008025	ACTN3	up
-1.02571	1.70822	4.003	0.0454194	0.999611	ENSOARG00020020963	ENSOARG00020020963	down
-1.80942	-0.641976	3.97486	0.0461842	0.999611	ENSOARG00020020056	GLP2R	down
-1.32963	3.43031	3.9622	0.0465328	0.999611	ENSOARG00020003083	ENSOARG00020003083	down
-1.62539	0.888114	3.95439	0.0467493	0.999611	ENSOARG00020006358	ENSOARG00020006358	down
-1.3361	1.30088	3.94942	0.0468877	0.999611	ENSOARG00020000753	ENSOARG00020000753	down
-1.42792	-1.20352	3.94851	0.0469128	0.999611	ENSOARG00020004734	ENSOARG00020004734	down
-1.18895	0.223758	3.94439	0.0470278	0.999611	ENSOARG00020012954	ENSOARG00020012954	down
2.58406	-0.0797492	3.93138	0.0473931	0.999611	ENSOARG00020007720	CCR7	up
2.35378	0.981825	3.91339	0.0479028	0.999611	ENSOARG00020003275	CCL22	up
-1.32573	-0.296931	3.91146	0.0479578	0.999611	ENSOARG00020016117	CALR3	down
-1.17552	0.432562	3.909	0.048028	0.999611	ENSOARG00020020011	MDGA2	down
2.07999	2.4465	3.897	0.0483725	0.999611	ENSOARG00020001567	ENSOARG00020001567	up
-1.22988	0.474218	3.89301	0.0484875	0.999611	ENSOARG00020026215	ENSOARG00020026215	down
-2.13071	-0.00502722	3.8893	0.0485948	0.999611	ENSOARG00020011181	ENSOARG00020011181	down
1.10627	-0.704361	3.88063	0.0488463	0.999611	ENSOARG00020007531	PEX5L	up
-1.02321	7.47563	3.87351	0.0490539	0.999611	ENSOARG00020018857	ENSOARG00020018857	down
1.5165	4.86333	3.87092	0.0491295	0.999611	ENSOARG00020001537	IL1F10	up
1.58195	2.74761	3.85849	0.0494949	0.999611	ENSOARG00020017463	HSPB7	up
1.1543	3.41506	3.8441	0.0499214	0.999611	ENSOARG00020018531	ASPG	up
1.05417	4.18166	3.84238	0.0499725	0.999611	ENSOARG00020005318	ENSOARG00020005318	up

## Sheet: Table S3
Table S3. Differential genes in Black.tongue.vs.White.tongue group
logFC	logCPM	LR	PValue	FDR	gene_id	gene_name	Regular
-8.0603	3.1793	85.0952	2.84347e-20	4.22028e-16	ENSOARG00020006042	ENSOARG00020006042	down
4.80609	5.54316	43.7593	3.71345e-11	2.75575e-07	ENSOARG00020021496	ENSOARG00020021496	up
5.65046	4.17842	31.5361	1.95766e-08	9.68521e-05	ENSOARG00020022661	ENSOARG00020022661	up
12.4935	3.8756	30.3122	3.67802e-08	0.000136473	ENSOARG00020012665	TYRP1	up
5.51261	4.89519	26.861	2.18624e-07	0.000648962	ENSOARG00020005208	PMEL	up
-2.32971	2.06153	24.4723	7.53846e-07	0.00186476	ENSOARG00020005874	ENSOARG00020005874	down
4.74505	0.208362	24.0193	9.53759e-07	0.00202224	ENSOARG00020009696	ENSOARG00020009696	up
7.91586	1.42645	23.4231	1.30011e-06	0.00241202	ENSOARG00020010441	TRPM1	up
9.701	1.13397	21.7577	3.09339e-06	0.00510134	ENSOARG00020017770	TYR	up
6.80092	-1.44543	21.3766	3.77351e-06	0.00560064	ENSOARG00020014938	ENSOARG00020014938	up
5.42124	-1.41729	20.1624	7.1138e-06	0.00959846	ENSOARG00020021303	ENSOARG00020021303	up
8.76364	0.248964	19.8826	8.23456e-06	0.0101848	ENSOARG00020009106	MLANA	up
-4.21201	1.0755	19.0062	1.30293e-05	0.0148754	ENSOARG00020005471	ENSOARG00020005471	down
6.4077	0.75354	18.4875	1.71022e-05	0.0181308	ENSOARG00020018580	SLC45A2	up
-2.14715	2.51169	17.7049	2.5796e-05	0.0245524	ENSOARG00020015965	ENSOARG00020015965	down
-1.1231	6.40124	17.656	2.64681e-05	0.0245524	ENSOARG00020021234	VCAN	down
6.33597	2.7705	16.9044	3.93112e-05	0.034321	ENSOARG00020003829	DCT	up
1.10774	5.89415	15.7468	7.24102e-05	0.0597062	ENSOARG00020020764	IER3	up
-1.24257	3.58415	15.315	9.09921e-05	0.0707119	ENSOARG00020014882	GPAT3	down
-2.43457	2.70462	15.2124	9.60699e-05	0.0707119	ENSOARG00020015422	ENSOARG00020015422	down
-2.15032	1.6621	15.1358	0.00010005	0.0707119	ENSOARG00020020509	ENSOARG00020020509	down
3.07683	-0.560473	14.6944	0.00012642	0.0852878	ENSOARG00020026369	ENSOARG00020026369	up
3.22658	1.95398	14.5015	0.000140045	0.0903717	ENSOARG00020016145	ENSOARG00020016145	up
8.58145	0.0676002	14.0275	0.000180159	0.111414	ENSOARG00020002888	CYP4F21	up
-1.80408	1.48502	13.8392	0.000199136	0.118223	ENSOARG00020018043	ENSOARG00020018043	down
-1.00652	3.69342	13.4101	0.000250267	0.142864	ENSOARG00020006470	ENSOARG00020006470	down
6.98307	3.77232	12.8885	0.00033061	0.181737	ENSOARG00020008049	ENSOARG00020008049	up
7.88863	-0.53976	12.6283	0.000379953	0.197073	ENSOARG00020025073	TSPAN10	up
3.54226	0.242706	12.6033	0.000385064	0.197073	ENSOARG00020018054	ENSOARG00020018054	up
1.80621	0.154543	12.3499	0.000441008	0.218182	ENSOARG00020008731	PRKG2	up
-2.3341	-0.259219	12.2882	0.000455833	0.218241	ENSOARG00020026164	ENSOARG00020026164	down
-1.39159	3.30085	11.9142	0.000557078	0.25838	ENSOARG00020000062	ENSOARG00020000062	down
-2.57472	0.979518	11.8277	0.000583552	0.262457	ENSOARG00020004231	CEACAM20	down
-2.90603	3.51182	11.6228	0.000651489	0.284394	ENSOARG00020014334	ISG15	down
-1.13537	4.6217	11.5449	0.000679359	0.288087	ENSOARG00020000891	eIF2aK2	down
-3.08128	1.30632	11.1224	0.000852893	0.351629	ENSOARG00020018083	TNR	down
-4.65423	2.01153	10.9319	0.000945229	0.379165	ENSOARG00020023416	ENSOARG00020023416	down
-1.91544	2.003	10.8026	0.00101359	0.391688	ENSOARG00020011920	ENSOARG00020011920	down
-2.35507	2.46419	10.7655	0.0010341	0.391688	ENSOARG00020018958	ENSOARG00020018958	down
-1.74385	0.866999	10.7274	0.00105562	0.391688	ENSOARG00020008464	ENSOARG00020008464	down
1.50716	1.38902	9.97362	0.00158799	0.574853	ENSOARG00020003453	UBASH3A	up
1.03814	6.23005	9.70161	0.00184106	0.6406	ENSOARG00020014611	GAA	up
1.53187	1.80329	9.68683	0.00185594	0.6406	ENSOARG00020014011	TTYH1	up
-1.56228	2.17651	9.55993	0.00198871	0.670827	ENSOARG00020006104	ENSOARG00020006104	down
-1.79984	2.77182	9.49839	0.00205652	0.678288	ENSOARG00020026159	ENSOARG00020026159	down
-8.66022	0.121409	9.37235	0.00220283	0.710746	ENSOARG00020008256	ENSOARG00020008256	down
2.06748	3.06891	9.31501	0.00227284	0.717734	ENSOARG00020000523	COL28A1	up
-2.15368	-0.400678	9.24881	0.00235649	0.728646	ENSOARG00020007632	ENSOARG00020007632	down
4.08121	9.97178	9.13877	0.0025025	0.758001	ENSOARG00020000034	CYTB	up
-2.95278	1.09256	8.94616	0.00278054	0.809192	ENSOARG00020005305	ENSOARG00020005305	down
2.93285	2.81682	8.84683	0.00293598	0.837996	ENSOARG00020024091	SPP1	up
-5.00036	-0.194041	8.69856	0.00318461	0.879762	ENSOARG00020026049	ENSOARG00020026049	down
1.47097	3.4853	8.68929	0.00320086	0.879762	ENSOARG00020016588	ENSOARG00020016588	up
-1.09904	3.42173	8.58217	0.00339471	0.916077	ENSOARG00020013336	XAF1	down
-1.7889	0.906438	8.5271	0.00349896	0.92735	ENSOARG00020002840	TMEM213	down
3.96459	-0.865811	8.36313	0.0038291	0.990403	ENSOARG00020003324	CCDC192	up
3.36459	-0.907874	8.34367	0.00387033	0.990403	ENSOARG00020018964	ENSOARG00020018964	up
1.17192	1.54354	8.18741	0.00421821	0.999957	ENSOARG00020017716	ENSOARG00020017716	up
1.33249	1.73796	8.16039	0.00428151	0.999957	ENSOARG00020011504	SPOCK1	up
3.41231	-1.13111	8.01742	0.00463295	0.999957	ENSOARG00020006841	ENSOARG00020006841	up
1.26509	5.59089	8.00648	0.00466104	0.999957	ENSOARG00020017101	DBP	up
2.28934	1.67784	7.99238	0.00469747	0.999957	ENSOARG00020006766	CNTN2	up
1.59873	1.20284	7.9838	0.00471978	0.999957	ENSOARG00020020456	G0S2	up
-2.86017	-0.938369	7.95229	0.00480265	0.999957	ENSOARG00020008591	CCDC159	down
-1.81579	0.0809493	7.92024	0.00488849	0.999957	ENSOARG00020011897	OVGP1	down
1.5231	-0.121946	7.90875	0.00491963	0.999957	ENSOARG00020026139	BRICD5	up
1.44283	0.14244	7.8925	0.00496402	0.999957	ENSOARG00020016859	ENSOARG00020016859	up
-1.84065	2.66232	7.82629	0.00514916	0.999957	ENSOARG00020008872	ENSOARG00020008872	down
1.17666	1.60295	7.78795	0.00525958	0.999957	ENSOARG00020005046	TOGARAM2	up
-1.24933	4.56424	7.77243	0.00530498	0.999957	ENSOARG00020004096	KIF26B	down
1.50984	6.93311	7.76254	0.00533408	0.999957	ENSOARG00020020922	GPX1	up
1.52044	4.89043	7.74885	0.00537468	0.999957	ENSOARG00020000917	S100A1	up
-2.2291	4.86039	7.73007	0.00543086	0.999957	ENSOARG00020002675	MX2	down
1.38224	5.6621	7.72816	0.00543663	0.999957	ENSOARG00020026372	ADIRF	up
-1.05072	7.49842	7.66091	0.00564301	0.999957	ENSOARG00020015618	RNF213	down
-1.61675	4.18386	7.65336	0.00566666	0.999957	ENSOARG00020005564	ENSOARG00020005564	down
4.26154	-0.402957	7.61275	0.00579569	0.999957	ENSOARG00020021716	ENSOARG00020021716	up
-5.01469	0.473117	7.54594	0.00601456	0.999957	ENSOARG00020022099	ENSOARG00020022099	down
-1.40644	2.55415	7.47772	0.00624672	0.999957	ENSOARG00020008972	ENSOARG00020008972	down
-1.94431	-0.320965	7.31617	0.0068337	0.999957	ENSOARG00020017799	SHANK1	down
-2.6244	0.356292	7.3147	0.00683928	0.999957	ENSOARG00020018663	ENSOARG00020018663	down
-2.17439	2.08471	7.31126	0.00685238	0.999957	ENSOARG00020000042	FAM240C	down
2.09399	2.01169	7.17286	0.00740148	0.999957	ENSOARG00020002079	LGR5	up
-1.43307	3.41147	7.00058	0.00814831	0.999957	ENSOARG00020023708	ENSOARG00020023708	down
1.421	4.19534	6.91941	0.00852649	0.999957	ENSOARG00020015741	SFRP4	up
1.3375	-0.0301567	6.91711	0.00853749	0.999957	ENSOARG00020012621	ENSOARG00020012621	up
-3.72947	2.6289	6.88319	0.00870102	0.999957	ENSOARG00020025410	ENSOARG00020025410	down
-1.71475	5.79414	6.88009	0.00871614	0.999957	ENSOARG00020002706	MX1	down
-1.19709	2.59504	6.84131	0.00890735	0.999957	ENSOARG00020000610	ENSOARG00020000610	down
-2.00916	2.4833	6.79966	0.00911751	0.999957	ENSOARG00020004259	SIGLEC1	down
2.12257	0.665897	6.78863	0.00917404	0.999957	ENSOARG00020001721	ENSOARG00020001721	up
1.40988	5.37967	6.77247	0.00925746	0.999957	ENSOARG00020007083	ENSOARG00020007083	up
1.52178	3.28546	6.76889	0.00927608	0.999957	ENSOARG00020007615	ENSOARG00020007615	up
1.10224	1.40144	6.72056	0.00953077	0.999957	ENSOARG00020017755	APLN	up
1.16592	0.531739	6.71373	0.00956734	0.999957	ENSOARG00020014304	ANGPTL7	up
1.95364	0.404138	6.71062	0.00958404	0.999957	ENSOARG00020016007	PPM1E	up
-2.90309	2.11172	6.68054	0.00974713	0.999957	ENSOARG00020022917	ENSOARG00020022917	down
-1.01701	2.1968	6.65042	0.00991327	0.999957	ENSOARG00020017359	TDP1	down
-1.97557	0.550477	6.61797	0.0100955	0.999957	ENSOARG00020024966	ENSOARG00020024966	down
1.28997	6.28696	6.61669	0.0101027	0.999957	ENSOARG00020013536	SELENOW	up
2.04097	1.21199	6.61524	0.010111	0.999957	ENSOARG00020003508	CACNG7	up
1.35988	1.79953	6.58791	0.0102674	0.999957	ENSOARG00020018828	ENSOARG00020018828	up
2.20516	-0.554382	6.58673	0.0102741	0.999957	ENSOARG00020010662	ENSOARG00020010662	up
1.54146	-0.403195	6.57855	0.0103215	0.999957	ENSOARG00020016154	TMEM198	up
-1.76933	1.88612	6.57612	0.0103356	0.999957	ENSOARG00020006787	ENSOARG00020006787	down
1.07577	6.33431	6.55079	0.0104838	0.999957	ENSOARG00020008679	SERPINB1	up
-1.3568	3.16281	6.48738	0.0108643	0.999957	ENSOARG00020005495	KHDRBS3	down
1.27454	1.04267	6.35969	0.0116742	0.999957	ENSOARG00020013194	TRPC3	up
2.08024	1.39127	6.33806	0.0118174	0.999957	ENSOARG00020023156	QRFPR	up
1.01945	2.15121	6.32441	0.0119087	0.999957	ENSOARG00020007841	AKR1E2	up
-1.38592	3.12887	6.31056	0.0120021	0.999957	ENSOARG00020000286	RTP4	down
1.83857	2.1571	6.28875	0.0121507	0.999957	ENSOARG00020015805	PRR32	up
-1.69877	3.26569	6.28455	0.0121795	0.999957	ENSOARG00020023090	PPP2R2C	down
4.24189	3.89685	6.23009	0.0125598	0.999957	ENSOARG00020008640	ENSOARG00020008640	up
1.25275	5.72358	6.2254	0.0125931	0.999957	ENSOARG00020018165	FOS	up
2.5053	2.91962	6.20779	0.0127189	0.999957	ENSOARG00020007818	DNER	up
-1.10594	1.29699	6.20481	0.0127403	0.999957	ENSOARG00020024762	ENSOARG00020024762	down
2.16098	-0.858744	6.18761	0.0128648	0.999957	ENSOARG00020019352	RAB33A	up
1.66502	2.08126	6.15882	0.0130758	0.999957	ENSOARG00020019990	EGR3	up
1.98274	-0.818725	6.1465	0.0131672	0.999957	ENSOARG00020010370	ENSOARG00020010370	up
2.60766	0.557408	6.09654	0.0135447	0.999957	ENSOARG00020009292	CALY	up
2.56314	0.92832	6.09396	0.0135645	0.999957	ENSOARG00020022507	ENSOARG00020022507	up
-1.06501	3.20599	6.05297	0.0138829	0.999957	ENSOARG00020005179	ENSOARG00020005179	down
1.59961	4.72917	6.00066	0.0143005	0.999957	ENSOARG00020025134	CHRNE	up
-1.53845	2.94176	5.9479	0.0147348	0.999957	ENSOARG00020021326	ENSOARG00020021326	down
1.56392	3.36433	5.94236	0.0147812	0.999957	ENSOARG00020008196	EXTL1	up
-1.59713	-0.841974	5.88401	0.015279	0.999957	ENSOARG00020018207	ENSOARG00020018207	down
-1.01405	0.54024	5.74523	0.0165335	0.999957	ENSOARG00020008105	DNAH7	down
2.10264	1.38263	5.7309	0.0166689	0.999957	ENSOARG00020016363	CFTR	up
-1.00684	5.32859	5.71865	0.0167856	0.999957	ENSOARG00020009571	ENSOARG00020009571	down
1.39324	1.43994	5.62929	0.0176628	0.999957	ENSOARG00020006489	SPX	up
1.3281	1.42315	5.6152	0.0178053	0.999957	ENSOARG00020014995	ANKRD37	up
1.17959	1.07374	5.60573	0.0179019	0.999957	ENSOARG00020013107	CPVL	up
-1.71965	1.74178	5.5514	0.0184659	0.999957	ENSOARG00020019091	PAPPA2	down
2.59194	1.06521	5.48932	0.0191329	0.999957	ENSOARG00020004394	HBB	up
-1.29748	3.36157	5.48076	0.0192269	0.999957	ENSOARG00020004770	COCH	down
1.91686	0.892027	5.47742	0.0192637	0.999957	ENSOARG00020003035	ENSOARG00020003035	up
-2.05067	0.149252	5.46384	0.0194139	0.999957	ENSOARG00020002530	LRRTM1	down
-1.25974	0.313285	5.43404	0.0197479	0.999957	ENSOARG00020004440	BRINP1	down
-1.17022	0.372152	5.42027	0.0199043	0.999957	ENSOARG00020002922	ENSOARG00020002922	down
2.28071	1.17022	5.41544	0.0199595	0.999957	ENSOARG00020021774	FGL1	up
1.20206	1.95065	5.40274	0.0201051	0.999957	ENSOARG00020024251	NOS2	up
-1.77265	1.40655	5.3943	0.0202026	0.999957	ENSOARG00020006589	ENSOARG00020006589	down
-1.00969	6.41878	5.39012	0.0202511	0.999957	ENSOARG00020000036	ENSOARG00020000036	down
2.41879	0.362175	5.38134	0.0203533	0.999957	ENSOARG00020002225	MLPH	up
-1.19929	6.92443	5.34656	0.0207632	0.999957	ENSOARG00020012830	AHCY	down
1.30665	1.11577	5.32546	0.0210161	0.999957	ENSOARG00020008873	PPM1N	up
-2.71006	-0.677681	5.30611	0.0212508	0.999957	ENSOARG00020020741	ZBTB8B	down
1.42688	0.0546047	5.27967	0.0215758	0.999957	ENSOARG00020008683	ENSOARG00020008683	up
1.71224	1.74623	5.27929	0.0215806	0.999957	ENSOARG00020016244	ENSOARG00020016244	up
-1.41327	-0.249297	5.27656	0.0216144	0.999957	ENSOARG00020013900	ENSOARG00020013900	down
-2.95557	1.55409	5.27118	0.0216814	0.999957	ENSOARG00020024296	ENSOARG00020024296	down
1.37371	3.22371	5.25145	0.0219286	0.999957	ENSOARG00020014291	LRRN1	up
-1.04942	5.19132	5.19069	0.0227082	0.999957	ENSOARG00020013214	ANGPTL4	down
-1.89652	5.35514	5.17086	0.0229689	0.999957	ENSOARG00020021024	IFI6	down
-2.76691	-1.02438	5.13849	0.023401	0.999957	ENSOARG00020023663	ENSOARG00020023663	down
1.04112	2.72617	5.10603	0.0238428	0.999957	ENSOARG00020024395	DUSP4	up
1.29681	4.39905	5.10559	0.0238488	0.999957	ENSOARG00020009562	NR1D1	up
1.76259	1.1099	5.04125	0.0247506	0.999957	ENSOARG00020017680	RIDA	up
2.24924	1.47226	5.03475	0.0248436	0.999957	ENSOARG00020020159	TIGD4	up
-1.11119	1.34226	5.00962	0.0252069	0.999957	ENSOARG00020018452	ENSOARG00020018452	down
1.32682	1.01296	5.00882	0.0252185	0.999957	ENSOARG00020025722	HIGD1B	up
1.53476	-0.523684	4.99071	0.0254837	0.999957	ENSOARG00020004542	BCAT1	up
-2.27768	1.73348	4.96051	0.0259326	0.999957	ENSOARG00020022013	ENSOARG00020022013	down
1.0958	3.50473	4.95174	0.0260644	0.999957	ENSOARG00020004211	CRLF1	up
1.33586	3.69836	4.88307	0.0271213	0.999957	ENSOARG00020017568	FOLR2	up
1.70834	3.87424	4.8771	0.0272153	0.999957	ENSOARG00020019460	PCSK1N	up
1.74349	4.29276	4.87441	0.0272578	0.999957	ENSOARG00020018391	ENSOARG00020018391	up
-2.82712	-1.46617	4.83542	0.0278808	0.999957	ENSOARG00020024795	IL13RA2	down
1.81638	-0.353966	4.76642	0.0290201	0.999957	ENSOARG00020015429	CELF4	up
1.65311	3.78985	4.74727	0.0293448	0.999957	ENSOARG00020003152	MYH15	up
-1.60067	3.30612	4.72043	0.0298062	0.999957	ENSOARG00020019139	COL6A5	down
1.11107	3.69475	4.70663	0.0300465	0.999957	ENSOARG00020016425	SLC4A3	up
1.21163	2.70547	4.6951	0.0302487	0.999957	ENSOARG00020003643	NPL	up
1.93301	2.59358	4.67649	0.0305782	0.999957	ENSOARG00020012814	ENSOARG00020012814	up
-1.98525	1.9115	4.65198	0.0310178	0.999957	ENSOARG00020002993	ENSOARG00020002993	down
4.21687	3.17643	4.64125	0.0312123	0.999957	ENSOARG00020003537	ENSOARG00020003537	up
1.41498	0.639668	4.63716	0.0312868	0.999957	ENSOARG00020015944	ENSOARG00020015944	up
2.70724	1.13182	4.63615	0.0313052	0.999957	ENSOARG00020002806	ATP6V0A4	up
-1.34011	2.83909	4.62647	0.0314822	0.999957	ENSOARG00020000842	USP18	down
4.5229	-0.631032	4.60574	0.031865	0.999957	ENSOARG00020019349	HAND1	up
1.4568	6.31576	4.60483	0.0318821	0.999957	ENSOARG00020025944	CSRP3	up
1.88609	-1.02046	4.59539	0.032058	0.999957	ENSOARG00020023560	CACNB4	up
-4.0518	-0.832693	4.5711	0.0325157	0.999957	ENSOARG00020008079	ENSOARG00020008079	down
-2.49152	0.569898	4.56462	0.032639	0.999957	ENSOARG00020025441	ENSOARG00020025441	down
5.38889	-0.856086	4.55641	0.0327958	0.999957	ENSOARG00020002461	POU3F3	up
1.29229	-0.831153	4.55131	0.0328936	0.999957	ENSOARG00020017304	ENSOARG00020017304	up
1.01581	0.959966	4.546	0.0329958	0.999957	ENSOARG00020000975	GPR35	up
-1.65557	-0.0115084	4.50305	0.0338344	0.999957	ENSOARG00020018320	HESX1	down
1.42371	1.58482	4.49159	0.0340619	0.999957	ENSOARG00020006316	H2BC5	up
1.50466	0.565382	4.48228	0.0342481	0.999957	ENSOARG00020016204	INHA	up
-1.60095	0.970847	4.47541	0.034386	0.999957	ENSOARG00020013373	ENSOARG00020013373	down
1.10503	7.14598	4.46545	0.0345869	0.999957	ENSOARG00020026397	MFAP4	up
3.43555	-0.532335	4.41689	0.0355849	0.999957	ENSOARG00020014929	CBLN4	up
-1.73296	2.23404	4.41531	0.0356177	0.999957	ENSOARG00020005238	CP	down
1.1187	1.0892	4.40652	0.0358018	0.999957	ENSOARG00020023042	SLC35F1	up
-1.88838	-0.576722	4.3934	0.0360784	0.999957	ENSOARG00020007249	H1-5	down
-2.16413	2.13651	4.38053	0.0363517	0.999957	ENSOARG00020025426	ENSOARG00020025426	down
1.11569	2.16801	4.37182	0.0365379	0.999957	ENSOARG00020010444	SORCS2	up
-1.00616	4.41116	4.36894	0.0365997	0.999957	ENSOARG00020009040	ENSOARG00020009040	down
-1.08864	2.44997	4.36681	0.0366455	0.999957	ENSOARG00020000849	SEMA3A	down
1.42504	1.37622	4.36658	0.0366505	0.999957	ENSOARG00020019160	PLEKHH1	up
2.15628	0.495	4.36658	0.0366505	0.999957	ENSOARG00020006602	HRH3	up
1.54605	-0.345916	4.3662	0.0366586	0.999957	ENSOARG00020001820	DQX1	up
1.67397	0.966205	4.34772	0.0370584	0.999957	ENSOARG00020020539	STAR	up
-1.08361	2.40985	4.34645	0.0370862	0.999957	ENSOARG00020014832	CRISPLD1	down
1.18264	2.09811	4.32723	0.0375072	0.999957	ENSOARG00020026356	FLYWCH2	up
2.17892	4.07439	4.32231	0.0376157	0.999957	ENSOARG00020010356	ENSOARG00020010356	up
-2.11318	0.547546	4.31636	0.0377475	0.999957	ENSOARG00020006280	SIM1	down
1.07046	1.13468	4.31573	0.0377615	0.999957	ENSOARG00020004836	TMEM249	up
-1.3205	7.79508	4.31256	0.0378319	0.999957	ENSOARG00020025909	ENSOARG00020025909	down
3.3619	0.181222	4.30639	0.0379694	0.999957	ENSOARG00020024441	ENSOARG00020024441	up
1.23166	1.92245	4.29694	0.038181	0.999957	ENSOARG00020022400	VAT1L	up
1.85218	0.224044	4.29187	0.038295	0.999957	ENSOARG00020005369	ENSOARG00020005369	up
2.0526	4.71947	4.27792	0.0386105	0.999957	ENSOARG00020023861	ENSOARG00020023861	up
1.19785	3.68137	4.27657	0.0386412	0.999957	ENSOARG00020010593	CRHR2	up
-1.96045	3.6852	4.2656	0.0388915	0.999957	ENSOARG00020021104	ALPL	down
1.67397	-0.203379	4.26491	0.0389073	0.999957	ENSOARG00020008999	RHEX	up
-1.06825	0.876238	4.26435	0.0389202	0.999957	ENSOARG00020011921	FCMR	down
1.37144	0.534772	4.24633	0.0393353	0.999957	ENSOARG00020003005	ENSOARG00020003005	up
2.26104	-0.444655	4.23352	0.0396331	0.999957	ENSOARG00020018483	TNMD	up
2.3618	0.274632	4.22631	0.0398018	0.999957	ENSOARG00020023081	TMEM130	up
-1.18968	-0.366308	4.22553	0.0398202	0.999957	ENSOARG00020011644	ENSOARG00020011644	down
1.08529	1.88179	4.13945	0.0418947	0.999957	ENSOARG00020006722	ENHO	up
1.17959	2.01482	4.13776	0.0419367	0.999957	ENSOARG00020012674	ENSOARG00020012674	up
1.66543	0.464108	4.13268	0.0420627	0.999957	ENSOARG00020022863	ENO2	up
1.80649	0.423243	4.11799	0.0424294	0.999957	ENSOARG00020015407	SDSL	up
-1.4464	1.507	4.10775	0.0426871	0.999957	ENSOARG00020002632	ENSOARG00020002632	down
-1.16152	5.14334	4.10577	0.0427372	0.999957	ENSOARG00020013188	ENSOARG00020013188	down
1.35049	-0.00661706	4.09688	0.0429624	0.999957	ENSOARG00020016510	ENSOARG00020016510	up
-1.04402	0.998869	4.0731	0.0435713	0.999957	ENSOARG00020005958	MFSD4B	down
1.51884	-0.422789	4.05834	0.0439537	0.999957	ENSOARG00020004008	ADGRG3	up
1.91842	-0.171323	4.04396	0.0443296	0.999957	ENSOARG00020011697	MTRES1	up
-1.24193	1.20088	4.02848	0.0447381	0.999957	ENSOARG00020023448	POLR3G	down
1.57155	-0.638873	4.0255	0.0448174	0.999957	ENSOARG00020025447	SLC18A2	up
-1.06023	5.65264	4.02308	0.0448817	0.999957	ENSOARG00020017565	ME1	down
2.64489	-0.40248	4.01465	0.0451066	0.999957	ENSOARG00020003729	KCNN4	up
-1.44535	3.94459	4.01386	0.0451277	0.999957	ENSOARG00020005309	ENSOARG00020005309	down
-3.17055	-0.878224	4.01222	0.0451716	0.999957	ENSOARG00020007449	ENSOARG00020007449	down
1.37667	4.34943	4.0012	0.045468	0.999957	ENSOARG00020008474	ENSOARG00020008474	up
1.32723	-0.24207	3.95849	0.0466355	0.999957	ENSOARG00020012617	CCNO	up
2.20951	1.71002	3.95317	0.0467832	0.999957	ENSOARG00020002795	ENSOARG00020002795	up
-1.39594	3.14742	3.91134	0.0479613	0.999957	ENSOARG00020021084	ENSOARG00020021084	down
-1.53132	0.0619748	3.89332	0.0484784	0.999957	ENSOARG00020015370	ENSOARG00020015370	down
-2.22718	0.427928	3.89042	0.0485623	0.999957	ENSOARG00020004687	TPBGL	down
1.62725	-0.329837	3.87911	0.0488905	0.999957	ENSOARG00020017470	RIMS2	up
1.53164	-0.15666	3.87903	0.0488928	0.999957	ENSOARG00020002560	ENSOARG00020002560	up
1.08424	0.778375	3.8779	0.0489257	0.999957	ENSOARG00020023030	ENSOARG00020023030	up
2.53839	-1.20459	3.87628	0.0489728	0.999957	ENSOARG00020020097	LRRC38	up
-1.87331	1.70476	3.84258	0.0499666	0.999957	ENSOARG00020021059	ASB4	down
2.12381	-0.474939	3.8418	0.0499897	0.999957	ENSOARG00020016313	ENSOARG00020016313	up
1.42541	1.71564	3.84153	0.0499978	0.999957	ENSOARG00020026343	NOXO1	up

## Sheet: Table S4
Table S4. Differential metabolites in Black.skin.vs.White.skin group
Name	FC	log2FC	Pvalue	ROC	VIP	Regular
Triacanthine	81.7006	6.35227	1.19005e-13	1	2.81761	up
HLK	16.2298	4.02057	1.92161e-13	1	3.03029	up
6-Ketoprostaglandin F1α	33.0407	5.04617	5.14988e-13	1	2.73794	up
Cafestol	26.3536	4.71993	1.30088e-12	1	3.04451	up
4-hydroxy-3-(3-methylbut-2-en-1-yl)benzoic acid	49.5848	5.63183	1.49992e-12	1	2.69469	up
Diflucortolone pivalate	31.4992	4.97724	1.52645e-12	1	3.06196	up
4,4'-dimethoxy[1,1'-biphenyl]-2-carbonitrile	22.228	4.47431	1.80497e-11	1	1.75399	up
Kahweol	5.94985	2.57285	5.17848e-11	1	2.81046	up
4-Hydroxyretinoic Acid	11.2756	3.49514	5.35101e-10	1	2.81543	up
N-(2,5-diethoxy-4-morpholinophenyl)thiophene-2-carboxamide	18.0097	4.1707	8.60363e-10	1	2.92861	up
Prostaglandin D2	10.1183	3.33889	1.09943e-09	1	2.48248	up
5,6,7-trihydroxy-2-(4-methoxyphenyl)-4H-chromen-4-one	24.5433	4.61726	1.15694e-09	1	2.75208	up
15-Deoxy-Δ12,14-prostaglandin A1	80.6367	6.33336	1.49557e-09	1	2.80493	up
5-Hydroxytryptophol	5.69357	2.50933	4.79704e-09	1	1.95011	up
methyl 1-methyl-1,2,5,6-tetrahydropyridine-3-carboxylate hydrobromide	6.16397	2.62386	7.22964e-09	1	2.02556	up
RMH	15.0186	3.90868	8.59401e-09	1	2.97579	up
Prostaglandin A3	19.5587	4.28974	1.09254e-08	1	2.91108	up
(±)-Abscisic acid	48.9371	5.61286	3.00693e-08	1	2.73766	up
L-Adrenaline	17.679	4.14396	3.19631e-08	1	2.04234	up
11-Deoxy prostaglandin F1β	2.66473	1.41399	1.33319e-07	1	2.77692	up
13,14-dihydro-15-keto Prostaglandin E2	0.204531	-2.28961	1.51408e-07	1	1.63897	down
N'3-(2-furylmethylidene)pyridine-3-carbohydrazide	9.49713	3.24749	1.88436e-07	1	2.41009	up
Lipoxin B4	0.247261	-2.0159	1.9987e-07	1	1.21682	down
α-Estradiol	5.4865	2.45589	2.52408e-07	1	2.37993	up
17alpha-Hydroxyprogesterone	5.23395	2.3879	3.79003e-07	1	2.84556	up
DL-m-Tyrosine	3.2232	1.6885	4.61654e-07	0.98	2.84595	up
1-(2-furyl)pentane-1,4-dione	7.39981	2.88749	4.93716e-07	1	1.74308	up
(+/-)11(12)-DiHET	14.6882	3.87659	5.3837e-07	1	2.62432	up
Epinephrine	11.0038	3.45994	5.5838e-07	1	1.8447	up
Ocfentanil-d5	4.6813	2.22691	6.52833e-07	0.99	1.85719	up
(+/-)5(6)-DiHET	5.6937	2.50937	6.80393e-07	1	1.76656	up
4-(2,3-dihydro-1,4-benzodioxin-6-yl)butanoic acid	19.7973	4.30723	6.99353e-07	0.98	1.91463	up
4-methoxy-6-[(E)-2-phenylethenyl]-2H-pyran-2-one	6.36574	2.67033	9.54529e-07	1	2.0705	up
4,5-diphenyl-2-(3,4,5-trimethoxyphenyl)-1H-imidazole	5.55079	2.47269	1.02625e-06	1	2.36305	up
Isorhamnetin	10.9504	3.45292	1.08721e-06	0.99	2.46851	up
EMK	4.94377	2.30561	1.21015e-06	1	2.81362	up
4-[(2-cyclohex-1-enylethyl)amino]-2H-chromen-2-one	5.23886	2.38925	1.23052e-06	1	2.78083	up
D-(-)-Mannitol	5.7182	2.51556	1.32642e-06	0.99	2.77894	up
15-OxoEDE	11.7573	3.55549	2.28579e-06	0.98	2.3951	up
1,4-dihydroxy-1,4-dimethyl-7-(propan-2-ylidene)-decahydroazulen-6-one	7.53705	2.914	2.92229e-06	0.98	2.30863	up
All-Trans-13,14-Dihydroretinol	10.641	3.41157	3.43288e-06	1	2.4163	up
20-hydroxy Leukotriene B4	0.292613	-1.77293	5.0858e-06	0.98	1.19815	down
Linustatin	7.24359	2.85671	6.43603e-06	0.99	2.17076	up
Monolaurin	0.337212	-1.56827	6.83512e-06	0.99	1.22614	down
YLK	9.58927	3.26142	8.88001e-06	0.98	2.60285	up
3-(3,4,5-trimethoxyphenyl)propanoic acid	4.02532	2.0091	9.66918e-06	0.99	2.37111	up
2-Hydroxy-2-methyl-3-buten-1-yl beta-D-glucopyranoside	0.0600842	-4.05687	1.19703e-05	0.97	2.72888	down
Methyl cinnamate	2.83685	1.50429	1.20152e-05	0.98	1.66465	up
Lysopc 20:0	3.63596	1.86234	1.31507e-05	0.99	1.96692	up
Acetylcarnitine	5.23043	2.38693	1.31697e-05	1	2.7291	up
Hydroxyprogesterone caproate	3.59654	1.84661	1.96431e-05	0.98	1.29052	up
(±)12(13)-DiHOME	0.397759	-1.33003	2.10243e-05	0.95	1.59515	down
11-Deoxy prostaglandin F1α	17.41	4.12184	2.10943e-05	0.95	2.35016	up
3-methyl-4-[2-(2-methylphenyl)hydrazono]-4,5-dihydro-1H-pyrazol-5-one	0.435053	-1.20074	2.21006e-05	0.96	1.08027	down
N1-[1-(2,4-dichlorobenzoyl)-4-piperidyl]cyclohexane-1-carboxamide	3.15664	1.65839	2.39007e-05	0.92	2.7077	up
5-hydroxy-6,7-dimethoxy-2-phenyl-4H-chromen-4-one	4.51179	2.1737	2.44835e-05	0.96	2.47541	up
(2E)-6-hydroxy-2-methyl-6-(4-methylphenyl)hept-2-enoic acid	7.46446	2.90004	2.56328e-05	0.97	1.93267	up
QQH	3.54478	1.8257	3.23089e-05	0.92	2.57141	up
Tetranor-12(S)-HETE	5.38202	2.42815	3.40013e-05	0.98	2.31917	up
1,3-dioxo-2,3-dihydro-1H-benzo[de]isoquinolin-2-yl acetate	3.88652	1.95848	3.9654e-05	0.97	1.91007	up
Narasin	4.22713	2.07968	3.99877e-05	0.95	1.23463	up
2,5-dimethyl-N-(2-oxo-3-azepanyl)-3-thiophenesulfonamide	7.46029	2.89923	4.21698e-05	0.96	2.46039	up
(3beta,9xi)-3-(beta-D-Glucopyranosyloxy)-14-hydroxycard-20(22)-enolide	6.06547	2.60062	4.23909e-05	0.95	2.03665	up
5,8-dihydroxy-10-methyl-5,8,9,10-tetrahydro-2H-oxecin-2-one	2.61587	1.38729	4.30515e-05	0.95	1.63263	up
allantoate	2.88406	1.5281	4.42397e-05	0.95	1.83516	up
5,7-dihydroxy-3-(4-hydroxyphenyl)-4H-chromen-4-one	6.53757	2.70876	4.53483e-05	0.94	2.37445	up
DL-2-(acetylamino)-3-phenylpropanoic acid	0.340662	-1.55359	5.40746e-05	0.99	2.53795	down
methyl 2-[(2-methoxyacetyl)amino]thiophene-3-carboxylate	3.06311	1.615	6.17137e-05	0.98	1.20738	up
4-(3-Methyl-5-oxo-4,5-dihydro-1H-pyrazol-1-yl)benzoic acid	0.213494	-2.22773	6.20419e-05	1	2.5465	down
Prostaglandin J2	5.99365	2.58343	6.2465e-05	0.96	1.34829	up
Methyl Violet	0.577788	-0.791388	7.9199e-05	0.95	1.88375	down
5,6-dimethoxy-2-(2-methoxyphenyl)-4H-chromen-4-one	7.62417	2.93058	8.43944e-05	1	1.72654	up
5-Hydroxyindole-3-acetic acid	0.358867	-1.47848	8.53552e-05	0.93	1.38763	down
L-Kynurenine	0.354038	-1.49802	0.000102329	0.92	1.39473	down
2-(2,4-dihydroxyphenyl)-3,5,7-trihydroxy-4H-chromen-4-one	5.44674	2.44539	0.000104957	0.92	2.53089	up
Adenosine 5'-Diphosphate	2.7119	1.4393	0.000109665	0.93	1.93119	up
2,5-Dimethylphenol	4.68565	2.22825	0.000140605	0.98	1.51643	up
(±)13-HpODE	0.563021	-0.828741	0.000146433	0.94	1.44279	down
Resveratrol	3.70634	1.89	0.000146968	0.97	2.43426	up
Prostaglandin E2	0.277037	-1.85185	0.000151749	0.93	1.75721	down
Mag (18:1)	2.43692	1.28506	0.000174854	0.94	2.22562	up
3,4,5-trihydroxycyclohex-1-ene-1-carboxylic acid	0.300766	-1.73329	0.0001832	0.99	1.06809	down
6-(4-methoxyphenyl)pyrimidine-2,4-diamine	3.41301	1.77105	0.000203855	0.95	1.31563	up
Catechol	2.69511	1.43034	0.000208597	1	1.15739	up
6-Methoxy-2-naphthoic acid	1.83846	0.878498	0.000211023	0.91	2.1594	up
1-(4-hydroxyphenyl)propane-1,2-diol	3.42373	1.77557	0.000218695	0.88	2.41329	up
Bisphenol A	3.68184	1.88043	0.000226046	0.98	2.2474	up
cyclohexyl{4-[4-nitro-2-(1H-pyrrol-1-yl)phenyl]piperazino}methanone	2.26239	1.17784	0.00023171	0.92	1.60835	up
Vitamin A	5.0394	2.33325	0.000290266	0.99	2.08332	up
13,14-dihydro-15-keto-tetranor Prostaglandin E2	0.363704	-1.45917	0.000295546	0.97	1.32357	down
DL-3,4-Dihydroxyphenyl glycol	0.332973	-1.58653	0.000300515	0.97	1.47314	down
Levodopa	0.332573	-1.58826	0.000317154	0.92	1.15481	down
Hydroquinone	0.406486	-1.29872	0.000325743	1	2.10883	down
diethyl 2-[(4-benzhydrylpiperidino)methylidene]malonate	0.102759	-3.28267	0.000330458	0.93	1.80324	down
Metanephrine	0.472986	-1.08013	0.000352949	0.92	1.79094	down
5-Aminopentanoate	0.365812	-1.45083	0.00035297	0.98	2.04582	down
Quinic acid	2.92563	1.54875	0.000365963	0.94	1.57298	up
Naringenin	4.44443	2.152	0.000386384	0.91	1.91354	up
Homo-Gamma-Linolenic Acid (C20:3)	6.56147	2.71402	0.000395126	0.92	1.95329	up
3-Oxo-7alpha,12alpha-hydroxy-5beta-cholanoic acid	0.172536	-2.53503	0.000396799	0.98	1.40966	down
Stearic Acid	7.00076	2.80751	0.000407969	0.93	2.12204	up
Myricitrin	3.80542	1.92806	0.000416208	0.91	1.78041	up
N-Formylkynurenine	2.50517	1.32491	0.000417184	0.97	1.17209	up
Glycochenodeoxycholic Acid (sodium salt)	0.290277	-1.7845	0.000434398	0.91	1.54136	down
N-Acetylvaline	0.205509	-2.28273	0.000457672	0.94	2.31063	down
2,6-di[2-chloro-4-(dimethylamino)benzylidene]cyclohexan-1-one	16.6151	4.05442	0.000472215	0.93	2.34808	up
4-Hydroxyquinoline	0.444924	-1.16837	0.000486107	0.89	1.30209	down
2-(3,4-dimethoxyphenyl)ethanamine	0.26889	-1.89491	0.000509933	0.98	2.47737	down
3-[4-methyl-1-(2-methylpropanoyl)-3-oxocyclohexyl]butanoic acid	4.07329	2.0262	0.000540184	0.94	1.66443	up
12-epi Leukotriene B4	9.85259	3.3005	0.000563788	0.97	2.31132	up
2-(2,6-dimethoxyphenyl)-5,6-dimethoxy-4H-chromen-4-one	4.44845	2.1533	0.000567187	0.98	2.18008	up
DMK	2.65178	1.40696	0.000600003	0.89	1.98422	up
Diflorasone	2.82167	1.49655	0.000614427	0.86	2.02553	up
N1-[4-(cyanomethyl)phenyl]-4-chlorobenzamide	3.50308	1.80862	0.000619149	0.88	2.02983	up
tetranor-PGFM	0.572618	-0.804355	0.000649441	0.92	1.65724	down
Adenylyl Sulfate	2.53898	1.34425	0.000691849	0.91	1.44167	up
(2S)-4-Oxo-2-phenyl-3,4-dihydro-2H-chromen-7-yl beta-D-glucopyranoside	0.147782	-2.75846	0.000733565	0.95	1.51269	down
5,6-Dihydroxyindole-2-Carboxylic Acid	3.81824	1.93291	0.000818707	0.9	1.76755	up
8-iso Prostaglandin A2	0.292087	-1.77553	0.000861705	0.92	1.63115	down
Glycocholic acid	0.289511	-1.78831	0.000872881	0.89	1.21584	down
Sarpogrelate	3.48875	1.80271	0.000902314	0.91	2.17622	up
Kaempferitrin	2.19022	1.13107	0.000908562	0.9	1.2318	up
Oleoyl-L-alpha-lysophosphatidic acid	0.302631	-1.72437	0.000970322	0.92	1.84372	down
6beta-Naltrexol-d3	1.7478	0.805537	0.00100958	0.93	1.52625	up
FAHFA (22:3/3:0)	0.233395	-2.09915	0.00101655	0.9	2.01453	down
(2S)-2-(2-hydroxypropan-2-yl)-2H,3H,7H-furo[3,2-g]chromen-7-one	5.83951	2.54585	0.00103716	0.94	2.27863	up
Threonine	1.51439	0.598739	0.00111461	0.89	1.79846	up
Isoproterenol	2.30442	1.2044	0.00119815	0.9	2.0504	up
Oxaceprol	1.93759	0.954265	0.00142766	0.9	1.19744	up
TPH	2.85392	1.51294	0.00146167	0.89	1.17445	up
2-[5-(2-hydroxypropyl)oxolan-2-yl]propanoic acid	1.87721	0.908591	0.00149706	0.87	1.31124	up
3-methyl-5-oxo-5-(4-toluidino)pentanoic acid	0.300189	-1.73606	0.00152099	0.9	1.55965	down
DRH	0.347224	-1.52606	0.00156373	0.96	2.04822	down
3-Acetyl-2,5-dimethylfuran	0.598348	-0.740943	0.00160788	0.88	1.46992	down
dihydrotachysterol	0.580456	-0.784742	0.00164031	0.93	1.97723	down
Guggulsterone	0.326931	-1.61294	0.00166473	1	2.23023	down
Ursolic acid	3.10366	1.63397	0.00168802	0.96	1.3678	up
Sebacic acid	1.85102	0.888318	0.00168898	0.86	1.00347	up
2-(1-benzothiophen-2-yl)-5-methyl-4H-3,1-benzoxazin-4-one	0.279969	-1.83666	0.00177909	0.9	2.24188	down
3,4-Dimethoxycinnamic acid	0.234457	-2.09261	0.00179682	0.94	1.18165	down
1-[2-(2,5-dimethyl-1H-pyrrol-1-yl)-4-nitrophenyl]-1H-imidazole	2.31128	1.20869	0.00182248	0.9	1.52808	up
2-Methoxyestradiol (2-MeOE2)	3.69865	1.887	0.00182534	0.91	1.28404	up
Tetrahydroaldosterone	2.26728	1.18096	0.00187582	0.88	1.50791	up
1-(3-ethyl-2,4-dihydroxy-6-methoxyphenyl)butan-1-one	2.2225	1.15218	0.00187891	0.91	1.99287	up
DGMG (18:2)	7.096	2.82701	0.00203332	0.9	2.27094	up
SM (d14:1/21:0)	0.351067	-1.51018	0.00206703	0.95	2.01431	down
2-[2-(benzylsulfanyl)-4-phenyl-1H-imidazol-1-yl]-1-phenyl-1-ethanone	0.234025	-2.09527	0.00207759	0.9	1.44948	down
Cortisone	0.370974	-1.43061	0.00211173	0.87	1.33749	down
12-Hydroxydodecanoic acid	0.32128	-1.6381	0.0022462	0.89	1.23098	down
Tauroursodeoxycholic acid	2.81104	1.4911	0.00228817	0.88	1.29358	up
LPC 15:1	0.172068	-2.53895	0.00229776	0.87	1.74612	down
Gamma-Glu-Leu	1.69511	0.761382	0.00240734	0.86	1.71603	up
20-Carboxy-Leukotriene B4	2.10975	1.07707	0.00250955	0.87	1.55022	up
PC (2:0/16:1)	0.139436	-2.84233	0.00282658	0.95	1.71859	down
PC (14:1e/3:0)	0.376974	-1.40746	0.00285117	0.88	1.74175	down
Ethyl oleate	0.17596	-2.50668	0.00293857	0.82	2.07358	down
Calcium D-Panthotenate	0.630527	-0.665369	0.00296344	0.89	1.37226	down
β-Nicotinamide mononucleotide	0.412536	-1.27741	0.00300653	0.85	1.87137	down
WKK	0.177284	-2.49587	0.00303594	0.89	1.8645	down
Dinophysistoxin-1	3.37971	1.7569	0.00305344	0.82	1.45942	up
Homogentisic Acid	0.591019	-0.758724	0.00305447	0.93	1.80073	down
Fluprostenol serinol amide	14.3031	3.83826	0.00306572	0.9	2.09104	up
(2E)-3-(3,4-dimethoxyphenyl)prop-2-enoic acid	0.267073	-1.90469	0.0030713	0.93	1.41518	down
YLH	3.51565	1.81379	0.00359338	0.86	1.64966	up
Maslinic acid	2.76932	1.46953	0.00384456	0.94	1.25368	up
2-Propylglutaric acid	2.59103	1.37353	0.00388625	0.85	1.60443	up
LPC 13:0	0.307384	-1.70189	0.00390136	0.82	1.15284	down
LPC 16:1	0.281562	-1.82847	0.00391291	0.89	1.83912	down
1,7-bis(4-hydroxyphenyl)-5-methoxyheptan-3-one	2.27279	1.18447	0.00402233	0.84	1.62603	up
3-(3-Methoxyphenyl)propionic acid	1.81077	0.856607	0.00407446	0.85	1.46449	up
D-(-)-Quinic acid	3.60022	1.84809	0.00409051	0.88	1.83635	up
14(15)-EET ethanolamide	0.264975	-1.91607	0.00422028	0.88	1.33478	down
3,3-Dimethylglutaric acid	2.43702	1.28512	0.00426821	0.86	1.7862	up
Lysope 18:1	0.274301	-1.86617	0.00440225	0.89	1.76477	down
2-(4-oxo-4H-chromen-3-yl)-2,3,4,5-tetrahydro-1,5-benzothiazepin-4-one	0.240647	-2.05501	0.00443084	0.89	1.47776	down
6-Keto-prostaglandin f1alpha	0.433765	-1.20501	0.00450566	0.85	1.50351	down
Glycoursodeoxycholic acid	0.387129	-1.36911	0.00452919	0.86	1.38772	down
4-decyl-3-hydroxy-5-oxooxolane-2,3-dicarboxylic acid	1.84795	0.885928	0.0047529	0.86	1.46088	up
N-phenyl-N'-{[5-(2-phenyleth-1-ynyl)-3-pyridyl]carbonyl}thiourea	2.27863	1.18817	0.0047639	0.86	1.27375	up
Xanthurenic Acid	1.92977	0.94843	0.00481484	0.94	1.77815	up
5-phenyl-3-(phenylmethylene)furan-2(3H)-one	4.74836	2.24743	0.00525265	0.88	2.01545	up
Prednisolone tebutate	0.160377	-2.64046	0.0054467	0.89	1.00944	down
12(S)-HETE	2.20604	1.14146	0.00545708	0.83	1.08518	up
Chlorogenic acid	2.5733	1.36362	0.0061288	0.82	1.61845	up
3-(3,4-dihydroxyphenyl)propanoic acid	0.520295	-0.942598	0.00692099	0.86	1.54073	down
N1-(2,6-dimorpholino-3-pyridyl)-4-methylbenzamide	0.370684	-1.43174	0.00694638	0.85	1.34099	down
2-(14,15-Epoxyeicosatrienoyl) glycerol	2.64989	1.40593	0.00723758	0.86	1.51081	up
Methyldopa	0.270364	-1.88702	0.00775504	0.86	1.51311	down
Phenylacetylglycine	1.81041	0.856316	0.00787455	0.86	1.42108	up
Prostaglandin H2	0.391854	-1.35161	0.00856929	0.78	1.62267	down
17-AAG	2.16442	1.11398	0.00858802	0.84	1.21795	up
4-Hydroxybenzoic acid	4.24372	2.08533	0.00882018	0.89	1.51036	up
Oleoyl ethanolamide	1.96217	0.97245	0.00884259	0.83	1.15558	up
3-(4-hydroxy-3-methoxyphenyl)propanoic acid	1.73721	0.796774	0.00910477	0.87	1.04885	up
(±)8(9)-DiHET	2.31067	1.20831	0.0091691	0.81	1.43487	up
2-Methylbutyroylcarnitine	2.25798	1.17503	0.00958615	0.84	1.0628	up
2-[(carboxymethyl)(methyl)amino]-5-methoxybenzoic acid	0.61198	-0.708443	0.00972593	0.89	1.33409	down
Cinnamoylglycine	1.83381	0.874847	0.00998285	0.82	1.00134	up
LPG 16:1	3.83549	1.93941	0.0103412	0.87	1.61011	up
CDP	0.365576	-1.45176	0.0107257	0.81	1.78184	down
Estriol	2.01063	1.00765	0.0111454	0.85	1.46812	up
Royal jelly acid	0.338477	-1.56287	0.0115981	0.82	1.39397	down
N-lactoyl-phenylalanine	0.381211	-1.39134	0.0116333	0.87	1.54821	down
All trans-Retinal	2.09325	1.06575	0.0120867	0.81	1.3586	up
Inositol	0.387168	-1.36897	0.0137298	0.88	1.81278	down
Rutin	2.89266	1.5324	0.0148547	0.82	1.52058	up
10-Hydroxydecanoic acid	0.56472	-0.824392	0.0149036	0.79	1.43248	down
Nicotinate ribonucleoside	0.217993	-2.19765	0.0149215	0.82	1.07244	down
4-hydroxy-6,7-diphenyl-5,6-dihydro-2H-pyrano[3,2-c]pyridine-2,5-dione	1.71013	0.774104	0.0151696	0.88	1.28812	up
Thromboxane B2	4.05564	2.01993	0.0153174	0.82	1.4615	up
(±)9(10)-DiHOME	0.279565	-1.83875	0.0155301	0.81	1.10475	down
N~5~-(1,3,5-trimethyl-1H-pyrazol-4-yl)-1H-1,2,4-triazole-3,5-diamine	0.586387	-0.770076	0.0169975	0.83	1.17237	down
Deoxyribose 5-Phosphate	0.437389	-1.19301	0.0170805	0.86	1.72543	down
LPC 16:2	0.123452	-3.01797	0.0171349	0.9	1.57743	down
Deoxyinosine	0.553878	-0.852359	0.0173061	0.85	1.15699	down
N-Isovalerylglycine	1.67556	0.74464	0.017333	0.8	1.54376	up
5-Methoxysalicylic acid	0.524618	-0.930662	0.0173892	0.82	1.72679	down
DNH	1.6039	0.681586	0.0182599	0.82	1.39561	up
5α-Pregnan-3,20-dione	0.232004	-2.10778	0.0188389	0.75	1.61797	down
4-[2-(2-oxo-1-imidazolidinyl)ethyl]-1lambda~6~,4-thiazinane-1,1-dione	0.49692	-1.00891	0.0190756	0.87	1.33328	down
Lysopc 16:1	0.346665	-1.52839	0.0195333	0.88	1.44849	down
5-Dehydroquinic acid	0.455434	-1.13469	0.0208377	0.82	1.66368	down
SKK	0.616548	-0.697714	0.0221343	0.77	1.25068	down
Fenpropimorph	0.617367	-0.6958	0.0222126	0.76	1.13336	down
LPA 16:1	0.428737	-1.22184	0.0224786	0.82	1.09108	down
LPI 14:1	0.381641	-1.38971	0.0229031	0.81	1.3069	down
DL-Stachydrine	1.83543	0.87612	0.023357	0.79	1.25176	up
3-Hydroxybutyric acid	0.652776	-0.615339	0.0240356	0.83	1.17114	down
(±)13-HODE	0.529978	-0.915995	0.0261042	0.78	1.27541	down
YPH	2.64453	1.40301	0.0270512	0.77	1.4626	up
Ethylmalonate	0.581822	-0.781349	0.0273943	0.8	1.4063	down
FAHFA (13:0/16:0)	0.0709182	-3.8177	0.0275975	0.8	1.69354	down
Phenylpyruvic acid	2.46673	1.3026	0.0283397	0.83	1.29495	up
ethyl 3-hydroxy-4,6-dimethoxy-2-oxoindoline-3-carboxylate	0.539942	-0.889123	0.0286405	0.79	1.60622	down
(1E,4E)-1,5-bis(4-methoxyphenyl)penta-1,4-dien-3-one	1.59142	0.670314	0.028837	0.78	1.39455	up
2-Arachidonyl Glycerol ether	0.155372	-2.6862	0.0294549	0.8	1.41739	down
Colchicoside	0.175216	-2.51279	0.0311167	0.74	1.62774	down
FAHFA (10:0/16:0)	0.0495711	-4.33436	0.0315105	0.88	1.71518	down
2,6-Di-tert-butyl-1,4-benzoquinone	0.466883	-1.09887	0.0324519	0.82	1.57643	down
Dehydroepiandrosterone (DHEA)	0.338227	-1.56394	0.032553	0.84	1.52357	down
methadone-d9	0.306408	-1.70648	0.0326923	0.76	1.13642	down
SM (d21:1/20:0)	0.38346	-1.38285	0.0337528	0.79	1.47148	down
3,4-dihydro-2H-benzo[4,5]imidazo[2,1-b][1,3]thiazin-3-ol	1.56262	0.643967	0.0349858	0.78	1.17243	up
5-fluoro AB-PINACA N-(4-hydroxypentyl) metabolite	0.5245	-0.930985	0.03548	0.83	1.20067	down
Lysopc 18:3	1.7457	0.803805	0.0354874	0.75	1.10393	up
8-Hydroxyquinoline	1.76361	0.818531	0.0355511	0.8	1.12515	up
7-{[(2E)-3,7-dimethylocta-2,6-dien-1-yl]oxy}-2H-chromen-2-one	0.407254	-1.296	0.0373138	0.77	1.54856	down
3-(4-chlorophenyl)-5-(3-phenyl-1H-pyrazol-4-yl)-1,2,4-oxadiazole	1.66079	0.731869	0.0390464	0.77	1.32202	up
LPG 13:0	0.214922	-2.21811	0.0409228	0.85	1.52741	down
Ergosterol	0.19412	-2.36498	0.0409341	0.81	1.39197	down
LPE 16:2	0.0974423	-3.35931	0.0410085	0.89	1.54468	down
PC (17:0/18:1)	0.624094	-0.680164	0.0416621	0.77	1.22609	down
N-Acetyl-L-tyrosine	1.68914	0.75629	0.0419028	0.74	1.32947	up
N,N'-di[4-(2,6-dimethylmorpholino)phenyl]thiourea	0.141527	-2.82085	0.042239	0.95	1.4809	down
FAHFA (13:0/18:0)	0.100488	-3.3149	0.044051	0.85	1.57001	down
PS (18:0/18:1)	0.649517	-0.62256	0.044548	0.79	1.2234	down
(-)-Caryophyllene oxide	0.415934	-1.26557	0.0457137	0.67	1.04233	down
KNH	0.320632	-1.64101	0.0480632	0.76	1.34137	down
Choline	0.64109	-0.641401	0.0485955	0.9	1.19626	down
Prostaglandin B2	0.399573	-1.32347	0.0493945	0.81	1.13944	down

## Sheet: Table S5
Table S5. Differential metabolites in Black.tongue.vs.White.tongue group
Name	FC	log2FC	Pvalue	ROC	VIP	Regular
methyl 1-methyl-1,2,5,6-tetrahydropyridine-3-carboxylate hydrobromide	8.28302	3.05016	1.78978e-14	1	3.74807	up
N-(4-bromo-1-methyl-1H-pyrazol-5-yl)-2-morpholinoacetamide	0.10192	-3.29449	1.71192e-10	1	3.13633	down
6-(4-methoxyphenyl)pyrimidine-2,4-diamine	6.73433	2.75153	2.31294e-09	1	3.27947	up
cGMP	0.03235	-4.95009	4.02764e-09	1	2.90678	down
gamma-Glutamylleucine	0.205201	-2.28489	1.40364e-08	1	3.76513	down
2-[6-(1H-benzo[d]imidazol-2-yl)-2-pyridyl]-1H-benzo[d]imidazole	0.0375047	-4.73678	1.65319e-08	1	3.27031	down
Boc-beta-cyano-L-alanine	0.0512248	-4.28701	2.2137e-08	1	3.07058	down
Fluprostenol serinol amide	2.97643	1.57358	9.58211e-08	1	2.08173	up
4,5-diphenyl-2-(3,4,5-trimethoxyphenyl)-1H-imidazole	3.80055	1.92621	1.21882e-07	1	2.88813	up
ethyl 2-amino-8H-indeno[2,1-b]thiophene-3-carboxylate	2.60566	1.38165	1.28013e-07	1	2.54753	up
[4-(1H-indol-4-yl)piperazino](2-thienyl)methanone	0.0447561	-4.48177	1.36761e-07	1	3.23837	down
4,4'-dimethoxy[1,1'-biphenyl]-2-carbonitrile	39.1086	5.28941	1.61449e-07	0.99	3.10935	up
3,4-dihydro-2H-benzo[4,5]imidazo[2,1-b][1,3]thiazin-3-ol	2.02892	1.02071	1.71323e-07	0.99	3.24182	up
5,6-dimethoxy-2-(2-methoxyphenyl)-4H-chromen-4-one	6.6261	2.72816	8.81405e-07	0.98	2.68102	up
2,5-Dimethylphenol	3.3673	1.75159	9.745e-07	1	1.55441	up
O-Desmethylnaproxen	0.11454	-3.12607	9.98178e-07	1	4.71186	down
4-Methylphenol	3.30273	1.72366	1.03062e-06	1	1.88395	up
5,6-Dihydroxyindole-2-Carboxylic Acid	4.17631	2.06223	1.19375e-06	1	3.08468	up
13,14-dihydro-15-keto-tetranor Prostaglandin E2	0.152125	-2.71667	1.87915e-06	1	4.01784	down
Pyridoxine O-Glucoside	1.8849	0.914489	1.98933e-06	0.98	3.46768	up
4-Hydroxyretinoic Acid	3.1815	1.66971	2.39108e-06	1	2.06954	up
Diosgenin	2.49552	1.31934	2.458e-06	0.99	2.93555	up
Sodium cholate	2.40522	1.26617	3.45885e-06	0.97	2.01688	up
(±)13-HpODE	0.43499	-1.20095	4.43375e-06	0.98	3.36262	down
Undecanedioic acid	2.01029	1.00741	5.08137e-06	0.97	1.89316	up
Hydroxyprogesterone caproate	11.8513	3.56698	5.49501e-06	1	3.6528	up
5,6,7-trihydroxy-2-(4-methoxyphenyl)-4H-chromen-4-one	3.74394	1.90456	6.23901e-06	1	1.70331	up
4-Methylcatechol	4.24526	2.08585	9.11934e-06	0.99	1.63999	up
4-hydroxy-3-(3-methylbut-2-en-1-yl)benzoic acid	5.58013	2.4803	1.11653e-05	1	1.6767	up
Diflucortolone pivalate	2.60354	1.38047	1.26387e-05	0.97	1.36047	up
Adenosine 5'-Diphosphate	1.88766	0.916602	1.35996e-05	0.97	1.79518	up
2-Methylbutyric acid	0.419377	-1.25368	1.47832e-05	0.96	1.97907	down
dADP	1.9376	0.954274	1.55479e-05	0.97	2.22544	up
N-Acetyl-L-tyrosine	1.88992	0.918322	1.56854e-05	0.98	2.21978	up
6-Ketoprostaglandin F1α	4.83764	2.2743	1.69005e-05	0.99	1.74112	up
TLK	3.33432	1.73739	2.06666e-05	1	2.73359	up
10-Nitrolinoleate	2.23472	1.1601	2.0931e-05	0.97	1.90498	up
15-Deoxy-Δ12,14-prostaglandin A1	3.96773	1.98831	2.36019e-05	1	1.30703	up
α-Estradiol	2.77471	1.47234	3.1123e-05	0.95	2.30872	up
Dinophysistoxin-1	2.59101	1.37351	3.33397e-05	0.95	1.09683	up
3-(propan-2-yl)-octahydropyrrolo[1,2-a]pyrazine-1,4-dione	0.568366	-0.815108	4.21623e-05	0.96	1.38957	down
Pantetheine	0.254884	-1.97209	4.54778e-05	0.96	1.95276	down
D-Glucuronic acid	2.02991	1.02141	4.65113e-05	0.96	3.07526	up
3-Methyloxyindole	0.504533	-0.98698	4.82489e-05	0.95	3.23569	down
YPH	2.25489	1.17306	5.1836e-05	0.95	2.01006	up
Epinephrine	7.31201	2.87027	5.18605e-05	0.99	1.94892	up
4-(4-methoxyphenyl)-2-(methylthio)pyrimidine	1.80173	0.84938	5.26495e-05	0.95	1.12917	up
Decanoylcarnitine	0.339552	-1.5583	5.87675e-05	0.96	1.69312	down
HLK	2.81616	1.49373	6.13466e-05	0.95	1.72325	up
11-Deoxy prostaglandin F1α	3.92774	1.9737	6.75065e-05	1	1.56466	up
N-(2,5-diethoxy-4-morpholinophenyl)thiophene-2-carboxamide	2.11631	1.08155	8.03655e-05	0.94	1.1825	up
KNH	2.17015	1.11779	9.21312e-05	0.93	2.07969	up
5,7-dihydroxy-3-(4-hydroxyphenyl)-4H-chromen-4-one	2.59366	1.37499	9.3059e-05	0.91	1.76772	up
Capric acid	0.307888	-1.69952	9.46199e-05	0.96	2.06524	down
Glu-Gln	0.519275	-0.94543	9.49418e-05	0.95	2.09635	down
L-Glutathione oxidized	2.42288	1.27672	0.000107923	0.95	1.15909	up
4-methoxy-6-[(E)-2-phenylethenyl]-2H-pyran-2-one	2.25337	1.17208	0.000131964	0.96	1.52907	up
Prostaglandin A3	3.22283	1.68833	0.0001685	0.96	1.75453	up
Diflorasone	2.37772	1.24958	0.00018522	0.93	1.98892	up
1-allyl-4,5-diphenyl-2-(2-thienyl)-1H-imidazole	0.158792	-2.65479	0.000220631	0.93	2.42903	down
Kahweol	2.38467	1.25379	0.000221592	0.92	2.00887	up
N'3-(2-furylmethylidene)pyridine-3-carbohydrazide	2.77257	1.47123	0.000223858	0.96	1.45224	up
DMK	2.34872	1.23187	0.000230406	0.9	2.25501	up
Pantothenic acid	1.87311	0.905436	0.000240868	0.94	1.33639	up
RMK	10.2074	3.35155	0.000242252	0.93	2.23203	up
Catechol	2.96076	1.56597	0.000269864	0.97	1.58175	up
ACar 7:0	0.470583	-1.08748	0.000311592	0.93	2.00683	down
allantoate	2.33375	1.22265	0.000340486	0.94	2.40662	up
N-[4-(tert-butyl)phenyl]-N'-(4-piperidinophenyl)urea	1.80558	0.852465	0.000371389	0.91	1.34167	up
HKK	10.7289	3.42343	0.000383553	0.9	1.62984	up
Prostaglandin H1	10.9629	3.45456	0.000415377	0.9	1.59023	up
6beta-Naltrexol-d3	1.92568	0.945366	0.000430855	0.94	2.81206	up
Prostaglandin D2	2.14565	1.10141	0.000435054	0.94	1.2085	up
4-Hydroxyquinoline	0.616766	-0.697204	0.000444902	0.94	1.31637	down
Hexanoylcarnitine	0.441351	-1.18	0.000470262	0.92	1.27873	down
L-Cysteine-glutathione gisulfide	1.65657	0.728199	0.000472394	0.94	1.43264	up
Epigallocatechin	2.26621	1.18028	0.00056118	0.91	1.12871	up
5-[(10Z)-14-(3,5-dihydroxyphenyl)tetradec-10-en-1-yl]benzene-1,3-diol	2.3075	1.20633	0.000570475	0.89	1.16853	up
4-(3,4-dimethylphenyl)-1-thia-4-azaspiro[4.5]decan-3-one	0.354117	-1.4977	0.000591682	0.96	2.49983	down
L-Kynurenine	0.559852	-0.836882	0.000594323	0.92	1.28215	down
4-Hydroxybenzoic acid	1.65772	0.729196	0.00061064	0.95	1.14007	up
5-Hydroxytryptophol	3.91309	1.96831	0.000611569	0.92	2.06499	up
3'-Dephospho-CoA	1.92814	0.947212	0.000642707	0.91	1.12681	up
Ala-trp	0.297632	-1.7484	0.000680183	0.89	1.60906	down
Lysopc 20:0	2.29277	1.19709	0.000683137	0.91	2.42448	up
Traumatic acid	2.01382	1.00994	0.000748434	0.91	2.06985	up
17alpha-Hydroxyprogesterone	1.70683	0.771322	0.000785108	0.9	1.32742	up
Glycocholic acid	0.21364	-2.22674	0.000910039	0.9	2.95892	down
Diacetoxyscirpenol	0.0841303	-3.57123	0.000925716	0.99	3.48363	down
5-Hydroxyindole-3-acetic acid	0.555818	-0.847317	0.000954989	0.92	1.2966	down
Stiripentol	1.59711	0.675466	0.0011681	0.87	1.48663	up
Phenylacetylglycine	2.00299	1.00216	0.00137592	0.87	2.06788	up
Corticosterone	1.55592	0.637766	0.00148757	0.88	2.14794	up
4-(2,3-dihydro-1,4-benzodioxin-6-yl)butanoic acid	6.61403	2.72553	0.00151904	0.92	1.50012	up
Lauric Acid	0.111463	-3.16536	0.00178877	0.88	2.09782	down
6,7,8-trimethoxy-3-phenyl-2-thioxo-1,2,3,4-tetrahydroquinazolin-4-one	1.98548	0.989489	0.0018272	0.91	1.33674	up
Andrographolide	0.612861	-0.706369	0.00182909	0.88	2.51702	down
diethyl 2-[(4-benzhydrylpiperidino)methylidene]malonate	0.535027	-0.902315	0.00183631	0.89	1.01684	down
Furanyl fentanyl 3-furancarboxamide isomer-d5	8.86432	3.14801	0.00192093	0.87	1.32987	up
ACar 12:2	0.344551	-1.53721	0.00196822	0.92	2.73985	down
14(15)-EET ethanolamide	0.364077	-1.45768	0.00200372	0.9	1.87567	down
Dihexylamine	3.36578	1.75094	0.00207196	0.93	1.55853	up
YLK	2.07951	1.05624	0.00211282	0.89	1.26978	up
4'-methyl Acetyl fentanyl-d5	0.434878	-1.20132	0.00221403	0.89	2.17281	down
1-(4-methylphenyl)-3-(2-pyridylthio)pyrrolidine-2,5-dione	5.6828	2.5066	0.00259262	0.85	2.84183	up
L-Adrenaline	5.17058	2.37033	0.00277398	0.91	1.33068	up
Sebacic acid	0.58868	-0.764445	0.00286224	0.9	1.54489	down
Prostaglandin E2-1-glyceryl ester	0.156753	-2.67344	0.00287253	0.86	1.98808	down
ACar 10:1	0.454745	-1.13687	0.00287401	0.88	2.00726	down
PC (15:0/16:1)	0.489264	-1.03131	0.00293596	0.87	1.67784	down
1-methyl-1H-benzimidazole-2-sulfonic acid	2.61913	1.38909	0.00312474	0.87	1.1878	up
DL-Norvaline	1.66486	0.735399	0.00316782	0.88	1.30326	up
23-Nordeoxycholic acid	0.429064	-1.22073	0.00331197	0.92	2.24648	down
Glycochenodeoxycholic Acid (sodium salt)	0.326784	-1.61359	0.00361206	0.88	2.52708	down
N-(1-benzothiophen-3-yl)-N'-(1-benzyl-4-piperidinyl)urea	1.63437	0.708731	0.00366606	0.84	1.55424	up
(±)12(13)-DiHOME	0.356028	-1.48994	0.00399027	0.82	2.30365	down
Chenodeoxycholic Acid	0.162379	-2.62257	0.00416683	0.87	2.5463	down
Daidzein	0.185371	-2.43151	0.00435507	0.93	2.78514	down
3-(3,4,5-trimethoxyphenyl)propanoic acid	0.493502	-1.01887	0.00457848	0.85	1.77616	down
7-Hydroxy-3,4-dihydrocarbostyril	0.636408	-0.651976	0.00462839	0.93	1.63293	down
Phe-Phe	2.7544	1.46174	0.00497422	0.85	1.77536	up
2-(tert-butyl)-1,3-thiazolane-4-carboxylic acid	1.89488	0.922103	0.00522243	0.9	1.72156	up
FAHFA (18:1/20:3)	0.369182	-1.4376	0.0055991	0.84	2.5661	down
Glycoursodeoxycholic acid	0.293319	-1.76946	0.00580279	0.84	2.34409	down
13,14-dihydro-15-keto Prostaglandin A2	0.242602	-2.04334	0.00615031	0.82	2.30693	down
8,15-Dihete	0.517555	-0.950216	0.0062935	0.87	1.4848	down
N1-(2-{2-[2-(acetylamino)phenoxy]ethoxy}phenyl)acetamide	2.26957	1.18242	0.00639764	0.86	1.73038	up
Biliverdin	0.664832	-0.588939	0.00659778	0.87	1.28238	down
2-Thio-acetyl MAGE	5.05791	2.33854	0.00666604	0.86	1.15173	up
L-Alanyl-L-Lysine	1.57391	0.654357	0.00690575	0.89	1.18044	up
DNH	1.8233	0.86655	0.00694747	0.85	1.65346	up
Dihydroroseoside	2.17516	1.12112	0.00701077	0.82	1.29331	up
PC (14:0e/3:0)	1.54422	0.626881	0.00784966	0.9	1.26486	up
tetranor-PGDM	3.35063	1.74443	0.00817142	0.86	2.17692	up
FAHFA (16:0/18:2)	0.490108	-1.02883	0.00852984	0.84	2.05089	down
8-iso-15-keto Prostaglandin E2	0.382747	-1.38554	0.00878119	0.83	2.00294	down
PC (14:1e/2:0)	0.500524	-0.998489	0.00910022	0.81	1.37539	down
Betaine	1.79632	0.845044	0.0100957	0.84	1.36665	up
(+/-)11(12)-DiHET	2.52505	1.33631	0.0101444	0.84	1.18567	up
3-Hydroxybutyric acid	0.596499	-0.745407	0.0112172	0.87	1.47636	down
Hippuric acid	2.1093	1.07677	0.0115056	0.83	1.13584	up
D-Glucarate	0.55902	-0.839027	0.0121447	0.79	1.24915	down
Cortisone	0.585528	-0.772189	0.0129073	0.81	1.14971	down
7-Aminoflunitrazepam-d7	0.556948	-0.844386	0.0143652	0.83	1.74617	down
3-(methylsulfonyl)-2H-chromen-2-one	1.6762	0.745196	0.014464	0.78	1.08407	up
3-(methylsulfanyl)-5H-[1,2,4]triazino[5,6-b]indole	1.84654	0.884826	0.0152416	0.81	1.10837	up
Glycodeoxycholic Acid (hydrate)	0.443995	-1.17139	0.015671	0.76	2.109	down
PE (16:1/17:1)	0.666666	-0.584963	0.0158865	0.96	1.16389	down
Ursolic acid	2.24535	1.16694	0.0164246	0.8	1.5056	up
2-Aminoadipic acid	0.642787	-0.637587	0.0166344	0.84	1.31479	down
Linoleic Acid	0.580722	-0.784079	0.0176313	0.81	2.2673	down
1-(4-benzylpiperazino)-2-(pyridin-2-ylamino)propan-1-one	1.63811	0.712031	0.0180475	0.77	1.93552	up
RNH	4.38869	2.13379	0.0182014	0.78	1.41832	up
lithocholic acid 3-sulfate	3.66902	1.8754	0.0188595	0.8	1.13888	up
Orlistat	3.40919	1.76943	0.0191139	0.82	1.51983	up
(±)-Abscisic acid	4.63229	2.21173	0.0216173	0.78	1.11721	up
Benzamide	2.64748	1.40462	0.0223203	0.78	1.10529	up
5-(tert-butyl)-2-methyl-N-(5-methyl-3-isoxazolyl)-3-furamide	1.56156	0.642987	0.0227412	0.8	1.73644	up
2-hydroxy-3,6-diphenylcyclohexyl acetate	1.64048	0.714119	0.0228431	0.78	1.3697	up
Lysopa 18:0	3.20266	1.67927	0.0229676	0.79	1.11735	up
6-Sialyllactose	0.412155	-1.27874	0.0232943	0.76	1.66536	down
Deoxyinosine	0.570269	-0.810285	0.0250521	0.77	1.73974	down
2,4-dihydroxyheptadec-16-en-1-yl acetate	2.84976	1.51084	0.0252531	0.8	1.0034	up
Asp-Phe	1.72455	0.786222	0.025766	0.79	1.21702	up
4-amino-2-(2,4-dimethoxyanilino)-5-pyrimidinecarbonitrile	5.27181	2.3983	0.0260825	0.79	2.45359	up
11-Epiprostaglandin E1	2.79449	1.48259	0.0283821	0.78	1.05589	up
PC (14:0e/4:0)	1.58859	0.667751	0.0294464	0.78	1.28827	up
12,13-EODE	3.04764	1.60769	0.0297841	0.77	1.02613	up
N1,N1-dicyclohexyl-3-(1-naphthyl)acrylamide	1.58034	0.660232	0.0309336	0.78	1.31113	up
FAHFA (18:2/20:4)	0.452185	-1.14501	0.031224	0.79	2.19126	down
(±)8(9)-DiHET	0.587809	-0.766581	0.0327071	0.75	1.12299	down
PC (16:0/16:1)	0.552949	-0.854782	0.0337119	0.75	1.25206	down
Melatonin	0.318351	-1.65131	0.0337662	0.75	2.30052	down
Palmitoyl sphingomyelin	0.619744	-0.690257	0.0349287	0.74	1.77423	down
D-(-)-Ribose	0.572102	-0.805657	0.0361143	0.74	1.11268	down
Tetranor-12(S)-HETE	1.93227	0.950294	0.037467	0.76	1.06423	up
LPI 14:1	0.561174	-0.833479	0.0380012	0.79	1.67698	down
β-Cortolone	1.63638	0.710511	0.0382659	0.71	2.24987	up
13,14-dihydro-15-keto Prostaglandin E1	0.586522	-0.769742	0.039427	0.78	1.65671	down
MAG (18:3)	0.647967	-0.626007	0.039437	0.76	1.30723	down
Palmitoleic Acid	0.533817	-0.905582	0.0426501	0.77	1.86685	down
ARH	2.43806	1.28573	0.0433678	0.86	1.89879	up
4-bromo-1-{2-[(4-chlorophenyl)sulfonyl]ethyl}-3,5-dimethyl-1H-pyrazole	0.597894	-0.742038	0.0479722	0.74	1.75114	down

## Sheet: Table S6
Table S6. Sequences of primer used for qPCR
Gene	Forward primer	Reverse primer	Tm(°C)	Size(bp)
TYR	CTTCTTCTCCTCTTGGCAGATCAT	ATTGCGCAGTAATGGTCCCT	61.5	100
TYRP1	CGCGGTATTTGATGAATGGCTG	AAACTCCGACCTGGCCATTG	62	195
TYRP2	CCTACTGGAACTTTGCCACCG	CTCGGCGGTTGTAGTCATTC	61.5	179
OCA2	AGGATTTTGGCTCATGCCTCA	GCACCATGACCCTTTTTCTTGTG	61	140
PMEL	AGATGCCAACTGCAAAGGGT	AGGGAGCCTGCAGTACCTT	62	187
SLC45A2	CTCTGGCCATGTGCACCTTA	GAGAGCCACAAAGCAACAGC	61.5	296
GAPDH	ATGGCCTCCAAGGAGTAAGGT	AGGTCGGGAGATTCTCAGTG	62	123

## Sheet: Table S7 
gene_name	variable	r	p	Tissue
TYR	Triacanthine	0.781591	0.00757622	Skin
TYRP1	Triacanthine	0.765088	0.00992251	Skin
DCT	Triacanthine	0.802334	0.00522144	Skin
MLANA	Triacanthine	0.840451	0.00232747	Skin
PMEL	Triacanthine	0.778793	0.00794295	Skin
SLC45A2	Triacanthine	0.772643	0.00879286	Skin
TYR	4-hydroxy-3-(3-methylbut-2-en-1-yl)benzoic acid	0.799079	0.00555054	Skin
TYRP1	4-hydroxy-3-(3-methylbut-2-en-1-yl)benzoic acid	0.779169	0.00789299	Skin
DCT	4-hydroxy-3-(3-methylbut-2-en-1-yl)benzoic acid	0.803464	0.00511052	Skin
MLANA	4-hydroxy-3-(3-methylbut-2-en-1-yl)benzoic acid	0.827592	0.00312182	Skin
PMEL	4-hydroxy-3-(3-methylbut-2-en-1-yl)benzoic acid	0.801918	0.00526274	Skin
SLC45A2	4-hydroxy-3-(3-methylbut-2-en-1-yl)benzoic acid	0.802867	0.0051689	Skin
TYR	N-(2,5-diethoxy-4-morpholinophenyl)thiophene-2-carboxamide	0.870232	0.00105771	Skin
TYRP1	N-(2,5-diethoxy-4-morpholinophenyl)thiophene-2-carboxamide	0.841896	0.00224842	Skin
DCT	N-(2,5-diethoxy-4-morpholinophenyl)thiophene-2-carboxamide	0.886638	0.000628807	Skin
MLANA	N-(2,5-diethoxy-4-morpholinophenyl)thiophene-2-carboxamide	0.91082	0.000248192	Skin
PMEL	N-(2,5-diethoxy-4-morpholinophenyl)thiophene-2-carboxamide	0.869881	0.00106873	Skin
SLC45A2	N-(2,5-diethoxy-4-morpholinophenyl)thiophene-2-carboxamide	0.856806	0.00154181	Skin
ENSOARG00020006042	Prostaglandin D2	-0.756982	0.0112443	Skin
TYR	Prostaglandin D2	0.755012	0.0115833	Skin
TYRP1	Prostaglandin D2	0.771795	0.00891487	Skin
DCT	Prostaglandin D2	0.753472	0.0118532	Skin
MLANA	Prostaglandin D2	0.790538	0.0064841	Skin
PMEL	Prostaglandin D2	0.75484	0.0116131	Skin
SLC45A2	Prostaglandin D2	0.782075	0.00751401	Skin
TYR	5,6,7-trihydroxy-2-(4-methoxyphenyl)-4H-chromen-4-one	0.883347	0.000702146	Skin
TYRP1	5,6,7-trihydroxy-2-(4-methoxyphenyl)-4H-chromen-4-one	0.859172	0.00144672	Skin
DCT	5,6,7-trihydroxy-2-(4-methoxyphenyl)-4H-chromen-4-one	0.897212	0.000430671	Skin
MLANA	5,6,7-trihydroxy-2-(4-methoxyphenyl)-4H-chromen-4-one	0.918314	0.000176339	Skin
PMEL	5,6,7-trihydroxy-2-(4-methoxyphenyl)-4H-chromen-4-one	0.881933	0.00073553	Skin
SLC45A2	5,6,7-trihydroxy-2-(4-methoxyphenyl)-4H-chromen-4-one	0.868998	0.00109682	Skin
TYR	(±)-Abscisic acid	0.762026	0.0104081	Skin
DCT	(±)-Abscisic acid	0.7632	0.01022	Skin
MLANA	(±)-Abscisic acid	0.792028	0.00631379	Skin
PMEL	(±)-Abscisic acid	0.764574	0.0100028	Skin
SLC45A2	(±)-Abscisic acid	0.771628	0.0089391	Skin
TYR	11-Deoxy prostaglandin F1β	0.831785	0.00284427	Skin
TYRP1	11-Deoxy prostaglandin F1β	0.818609	0.00378124	Skin
DCT	11-Deoxy prostaglandin F1β	0.829508	0.00299267	Skin
MLANA	11-Deoxy prostaglandin F1β	0.843324	0.00217223	Skin
PMEL	11-Deoxy prostaglandin F1β	0.835122	0.00263636	Skin
SLC45A2	11-Deoxy prostaglandin F1β	0.838998	0.00240897	Skin
TYR	(+/-)11(12)-DiHET	0.946541	3.34911e-05	Skin
TYRP1	(+/-)11(12)-DiHET	0.923439	0.000136945	Skin
DCT	(+/-)11(12)-DiHET	0.945108	3.7164e-05	Skin
MLANA	(+/-)11(12)-DiHET	0.946786	3.28906e-05	Skin
PMEL	(+/-)11(12)-DiHET	0.947349	3.15423e-05	Skin
SLC45A2	(+/-)11(12)-DiHET	0.935649	6.93861e-05	Skin
TYR	(+/-)5(6)-DiHET	0.891563	0.000529701	Skin
TYRP1	(+/-)5(6)-DiHET	0.917813	0.000180594	Skin
DCT	(+/-)5(6)-DiHET	0.896005	0.000450587	Skin
MLANA	(+/-)5(6)-DiHET	0.898227	0.00041443	Skin
PMEL	(+/-)5(6)-DiHET	0.888421	0.000591471	Skin
SLC45A2	(+/-)5(6)-DiHET	0.900755	0.000375946	Skin
TYR	4-methoxy-6-[(E)-2-phenylethenyl]-2H-pyran-2-one	0.836519	0.00255269	Skin
TYRP1	4-methoxy-6-[(E)-2-phenylethenyl]-2H-pyran-2-one	0.817184	0.00389434	Skin
DCT	4-methoxy-6-[(E)-2-phenylethenyl]-2H-pyran-2-one	0.835544	0.00261094	Skin
MLANA	4-methoxy-6-[(E)-2-phenylethenyl]-2H-pyran-2-one	0.852862	0.00171026	Skin
PMEL	4-methoxy-6-[(E)-2-phenylethenyl]-2H-pyran-2-one	0.840197	0.00234159	Skin
SLC45A2	4-methoxy-6-[(E)-2-phenylethenyl]-2H-pyran-2-one	0.842082	0.00223843	Skin
TYR	Isorhamnetin	0.901276	0.000368349	Skin
TYRP1	Isorhamnetin	0.878784	0.000813959	Skin
DCT	Isorhamnetin	0.902261	0.000354309	Skin
MLANA	Isorhamnetin	0.913005	0.000225362	Skin
PMEL	Isorhamnetin	0.903517	0.000336976	Skin
SLC45A2	Isorhamnetin	0.897353	0.000428387	Skin
TYR	15-OxoEDE	0.908395	0.000275483	Skin
TYRP1	15-OxoEDE	0.868158	0.00112402	Skin
DCT	15-OxoEDE	0.929953	9.67284e-05	Skin
MLANA	15-OxoEDE	0.949747	2.62534e-05	Skin
PMEL	15-OxoEDE	0.904664	0.000321689	Skin
SLC45A2	15-OxoEDE	0.876739	0.000868067	Skin
TYR	1,4-dihydroxy-1,4-dimethyl-7-(propan-2-ylidene)-decahydroazulen-6-one	0.847103	0.0019796	Skin
TYRP1	1,4-dihydroxy-1,4-dimethyl-7-(propan-2-ylidene)-decahydroazulen-6-one	0.800679	0.00538697	Skin
DCT	1,4-dihydroxy-1,4-dimethyl-7-(propan-2-ylidene)-decahydroazulen-6-one	0.878331	0.000825732	Skin
MLANA	1,4-dihydroxy-1,4-dimethyl-7-(propan-2-ylidene)-decahydroazulen-6-one	0.899245	0.000398605	Skin
PMEL	1,4-dihydroxy-1,4-dimethyl-7-(propan-2-ylidene)-decahydroazulen-6-one	0.84651	0.00200899	Skin
SLC45A2	1,4-dihydroxy-1,4-dimethyl-7-(propan-2-ylidene)-decahydroazulen-6-one	0.815085	0.00406536	Skin
TYR	All-Trans-13,14-Dihydroretinol	0.92311	0.000139256	Skin
TYRP1	All-Trans-13,14-Dihydroretinol	0.890974	0.000540901	Skin
DCT	All-Trans-13,14-Dihydroretinol	0.942964	4.32048e-05	Skin
MLANA	All-Trans-13,14-Dihydroretinol	0.955389	1.64181e-05	Skin
PMEL	All-Trans-13,14-Dihydroretinol	0.921388	0.000151832	Skin
SLC45A2	All-Trans-13,14-Dihydroretinol	0.897927	0.000419187	Skin
TYR	YLK	0.870563	0.00104739	Skin
TYRP1	YLK	0.822689	0.00347047	Skin
DCT	YLK	0.897916	0.000419361	Skin
MLANA	YLK	0.910973	0.000246541	Skin
PMEL	YLK	0.86833	0.0011184	Skin
SLC45A2	YLK	0.831869	0.00283884	Skin
TYR	11-Deoxy prostaglandin F1α	0.8335	0.00273599	Skin
TYRP1	11-Deoxy prostaglandin F1α	0.811167	0.00439876	Skin
DCT	11-Deoxy prostaglandin F1α	0.821933	0.00352661	Skin
MLANA	11-Deoxy prostaglandin F1α	0.819341	0.00372412	Skin
PMEL	11-Deoxy prostaglandin F1α	0.834968	0.00264575	Skin
SLC45A2	11-Deoxy prostaglandin F1α	0.828168	0.00308256	Skin
TYR	5-hydroxy-6,7-dimethoxy-2-phenyl-4H-chromen-4-one	0.87305	0.000972221	Skin
TYRP1	5-hydroxy-6,7-dimethoxy-2-phenyl-4H-chromen-4-one	0.849059	0.00188492	Skin
DCT	5-hydroxy-6,7-dimethoxy-2-phenyl-4H-chromen-4-one	0.87158	0.00101617	Skin
MLANA	5-hydroxy-6,7-dimethoxy-2-phenyl-4H-chromen-4-one	0.884389	0.000678285	Skin
PMEL	5-hydroxy-6,7-dimethoxy-2-phenyl-4H-chromen-4-one	0.875175	0.000911184	Skin
SLC45A2	5-hydroxy-6,7-dimethoxy-2-phenyl-4H-chromen-4-one	0.87197	0.00100435	Skin
TYR	(2E)-6-hydroxy-2-methyl-6-(4-methylphenyl)hept-2-enoic acid	0.772629	0.00879497	Skin
DCT	(2E)-6-hydroxy-2-methyl-6-(4-methylphenyl)hept-2-enoic acid	0.80633	0.00483681	Skin
MLANA	(2E)-6-hydroxy-2-methyl-6-(4-methylphenyl)hept-2-enoic acid	0.839546	0.00237797	Skin
PMEL	(2E)-6-hydroxy-2-methyl-6-(4-methylphenyl)hept-2-enoic acid	0.770776	0.00906309	Skin
TYR	Tetranor-12(S)-HETE	0.938712	5.73031e-05	Skin
TYRP1	Tetranor-12(S)-HETE	0.922592	0.000142956	Skin
DCT	Tetranor-12(S)-HETE	0.923436	0.000136964	Skin
MLANA	Tetranor-12(S)-HETE	0.922446	0.000144013	Skin
PMEL	Tetranor-12(S)-HETE	0.940035	5.25975e-05	Skin
SLC45A2	Tetranor-12(S)-HETE	0.938963	5.63857e-05	Skin
TYR	(3beta,9xi)-3-(beta-D-Glucopyranosyloxy)-14-hydroxycard-20(22)-enolide	0.897746	0.000422071	Skin
TYRP1	(3beta,9xi)-3-(beta-D-Glucopyranosyloxy)-14-hydroxycard-20(22)-enolide	0.869284	0.00108766	Skin
DCT	(3beta,9xi)-3-(beta-D-Glucopyranosyloxy)-14-hydroxycard-20(22)-enolide	0.920312	0.000160106	Skin
MLANA	(3beta,9xi)-3-(beta-D-Glucopyranosyloxy)-14-hydroxycard-20(22)-enolide	0.940848	4.98517e-05	Skin
PMEL	(3beta,9xi)-3-(beta-D-Glucopyranosyloxy)-14-hydroxycard-20(22)-enolide	0.895146	0.000465162	Skin
SLC45A2	(3beta,9xi)-3-(beta-D-Glucopyranosyloxy)-14-hydroxycard-20(22)-enolide	0.874494	0.000930424	Skin
DCT	allantoate	0.775003	0.00845945	Skin
MLANA	allantoate	0.80839	0.00464662	Skin
ENSOARG00020006042	5-Hydroxyindole-3-acetic acid	0.852709	0.00171706	Skin
ENSOARG00020006042	L-Kynurenine	0.861255	0.00136661	Skin
ENSOARG00020006042	2,5-Dimethylphenol	-0.777795	0.00807672	Skin
ENSOARG00020006042	(±)13-HpODE	0.875948	0.000889674	Skin
ENSOARG00020006042	3,4,5-trihydroxycyclohex-1-ene-1-carboxylic acid	0.775826	0.00834541	Skin
ENSOARG00020006042	Catechol	-0.755622	0.0114774	Skin
TYR	1-(4-hydroxyphenyl)propane-1,2-diol	0.85191	0.00175284	Skin
TYRP1	1-(4-hydroxyphenyl)propane-1,2-diol	0.883195	0.000705693	Skin
DCT	1-(4-hydroxyphenyl)propane-1,2-diol	0.830152	0.00295011	Skin
MLANA	1-(4-hydroxyphenyl)propane-1,2-diol	0.832854	0.00277644	Skin
PMEL	1-(4-hydroxyphenyl)propane-1,2-diol	0.854629	0.00163321	Skin
SLC45A2	1-(4-hydroxyphenyl)propane-1,2-diol	0.888632	0.000587182	Skin
TYR	Bisphenol A	0.781855	0.00754224	Skin
TYRP1	Bisphenol A	0.824459	0.00334153	Skin
PMEL	Bisphenol A	0.790582	0.006479	Skin
SLC45A2	Bisphenol A	0.840694	0.00231407	Skin
TYR	cyclohexyl{4-[4-nitro-2-(1H-pyrrol-1-yl)phenyl]piperazino}methanone	0.842043	0.00224049	Skin
TYRP1	cyclohexyl{4-[4-nitro-2-(1H-pyrrol-1-yl)phenyl]piperazino}methanone	0.831877	0.00283833	Skin
DCT	cyclohexyl{4-[4-nitro-2-(1H-pyrrol-1-yl)phenyl]piperazino}methanone	0.829741	0.00297726	Skin
MLANA	cyclohexyl{4-[4-nitro-2-(1H-pyrrol-1-yl)phenyl]piperazino}methanone	0.858633	0.001468	Skin
PMEL	cyclohexyl{4-[4-nitro-2-(1H-pyrrol-1-yl)phenyl]piperazino}methanone	0.843421	0.00216711	Skin
SLC45A2	cyclohexyl{4-[4-nitro-2-(1H-pyrrol-1-yl)phenyl]piperazino}methanone	0.85392	0.0016638	Skin
TYR	Vitamin A	0.833011	0.00276653	Skin
TYRP1	Vitamin A	0.785011	0.00714449	Skin
DCT	Vitamin A	0.870096	0.00106196	Skin
MLANA	Vitamin A	0.888567	0.000588506	Skin
PMEL	Vitamin A	0.829955	0.00296308	Skin
SLC45A2	Vitamin A	0.792618	0.0062472	Skin
ENSOARG00020006042	13,14-dihydro-15-keto-tetranor Prostaglandin E2	0.797015	0.00576678	Skin
ENSOARG00020006042	DL-3,4-Dihydroxyphenyl glycol	0.876562	0.000872862	Skin
ENSOARG00020006042	Hydroquinone	0.883261	0.000704147	Skin
ENSOARG00020006042	diethyl 2-[(4-benzhydrylpiperidino)methylidene]malonate	0.834169	0.00269459	Skin
TYR	Homo-Gamma-Linolenic Acid (C20:3)	0.900154	0.000384846	Skin
TYRP1	Homo-Gamma-Linolenic Acid (C20:3)	0.860105	0.00141045	Skin
DCT	Homo-Gamma-Linolenic Acid (C20:3)	0.911343	0.000242588	Skin
MLANA	Homo-Gamma-Linolenic Acid (C20:3)	0.914861	0.000207209	Skin
PMEL	Homo-Gamma-Linolenic Acid (C20:3)	0.900194	0.00038425	Skin
SLC45A2	Homo-Gamma-Linolenic Acid (C20:3)	0.871644	0.00101423	Skin
ENSOARG00020006042	N-Formylkynurenine	-0.774956	0.00846605	Skin
ENSOARG00020006042	4-Hydroxyquinoline	0.875391	0.000905117	Skin
TYRP1	5,6-Dihydroxyindole-2-Carboxylic Acid	0.802257	0.0052291	Skin
PMEL	5,6-Dihydroxyindole-2-Carboxylic Acid	0.754919	0.0115993	Skin
SLC45A2	5,6-Dihydroxyindole-2-Carboxylic Acid	0.809865	0.00451375	Skin
TYR	Sarpogrelate	0.867216	0.00115511	Skin
TYRP1	Sarpogrelate	0.826244	0.00321508	Skin
DCT	Sarpogrelate	0.883716	0.000693629	Skin
MLANA	Sarpogrelate	0.896357	0.000444705	Skin
PMEL	Sarpogrelate	0.864674	0.00124216	Skin
SLC45A2	Sarpogrelate	0.834507	0.00267387	Skin
MLANA	Kaempferitrin	0.750722	0.0123462	Skin
TYR	Isoproterenol	0.934806	7.30173e-05	Skin
TYRP1	Isoproterenol	0.920361	0.000159719	Skin
DCT	Isoproterenol	0.918672	0.000173343	Skin
MLANA	Isoproterenol	0.90429	0.000326614	Skin
PMEL	Isoproterenol	0.936697	6.50579e-05	Skin
SLC45A2	Isoproterenol	0.932	8.6125e-05	Skin
ENSOARG00020006042	2-[5-(2-hydroxypropyl)oxolan-2-yl]propanoic acid	-0.793243	0.00617719	Skin
ENSOARG00020006042	3-Acetyl-2,5-dimethylfuran	0.770498	0.00910383	Skin
ENSOARG00020006042	Sebacic acid	-0.789141	0.0066467	Skin
ENSOARG00020006042	2-(1-benzothiophen-2-yl)-5-methyl-4H-3,1-benzoxazin-4-one	0.925443	0.000123465	Skin
TYR	Tetrahydroaldosterone	0.792636	0.00624514	Skin
TYRP1	Tetrahydroaldosterone	0.832395	0.00280542	Skin
PMEL	Tetrahydroaldosterone	0.796219	0.00585169	Skin
SLC45A2	Tetrahydroaldosterone	0.831517	0.00286145	Skin
TYR	1-(3-ethyl-2,4-dihydroxy-6-methoxyphenyl)butan-1-one	0.840045	0.00235004	Skin
TYRP1	1-(3-ethyl-2,4-dihydroxy-6-methoxyphenyl)butan-1-one	0.838607	0.00243124	Skin
DCT	1-(3-ethyl-2,4-dihydroxy-6-methoxyphenyl)butan-1-one	0.820498	0.00363501	Skin
MLANA	1-(3-ethyl-2,4-dihydroxy-6-methoxyphenyl)butan-1-one	0.823786	0.00339017	Skin
PMEL	1-(3-ethyl-2,4-dihydroxy-6-methoxyphenyl)butan-1-one	0.840951	0.00229992	Skin
SLC45A2	1-(3-ethyl-2,4-dihydroxy-6-methoxyphenyl)butan-1-one	0.861251	0.00136675	Skin
ENSOARG00020006042	PC (2:0/16:1)	0.821029	0.00359465	Skin
ENSOARG00020006042	Homogentisic Acid	0.754147	0.0117344	Skin
ENSOARG00020006042	2-Propylglutaric acid	-0.806452	0.00482536	Skin
ENSOARG00020006042	14(15)-EET ethanolamide	0.820308	0.0036495	Skin
ENSOARG00020006042	3,3-Dimethylglutaric acid	-0.814035	0.00415284	Skin
TYR	Xanthurenic Acid	0.75583	0.0114416	Skin
DCT	Xanthurenic Acid	0.760243	0.0106986	Skin
MLANA	Xanthurenic Acid	0.767532	0.0095465	Skin
PMEL	Xanthurenic Acid	0.759517	0.0108184	Skin
SLC45A2	Xanthurenic Acid	0.773609	0.00865537	Skin
ENSOARG00020006042	4-Hydroxybenzoic acid	-0.768345	0.00942368	Skin
TYR	4-Hydroxybenzoic acid	0.826238	0.00321548	Skin
TYRP1	4-Hydroxybenzoic acid	0.850235	0.00182958	Skin
DCT	4-Hydroxybenzoic acid	0.791337	0.00639235	Skin
MLANA	4-Hydroxybenzoic acid	0.807701	0.00470963	Skin
PMEL	4-Hydroxybenzoic acid	0.828595	0.0030537	Skin
SLC45A2	4-Hydroxybenzoic acid	0.863406	0.00128732	Skin
ENSOARG00020006042	3-(4-hydroxy-3-methoxyphenyl)propanoic acid	-0.758911	0.0109191	Skin
ENSOARG00020006042	CDP	0.827938	0.00309821	Skin
ENSOARG00020006042	Deoxyribose 5-Phosphate	0.783694	0.00730865	Skin
ENSOARG00020006042	4-[2-(2-oxo-1-imidazolidinyl)ethyl]-1lambda~6~,4-thiazinane-1,1-dione	0.79951	0.00550617	Skin
TYR	Fenpropimorph	-0.804077	0.00505111	Skin
TYRP1	Fenpropimorph	-0.838852	0.00241727	Skin
DCT	Fenpropimorph	-0.790875	0.00644524	Skin
MLANA	Fenpropimorph	-0.800215	0.00543406	Skin
PMEL	Fenpropimorph	-0.798571	0.0056032	Skin
SLC45A2	Fenpropimorph	-0.823588	0.00340455	Skin
ENSOARG00020006042	3-Hydroxybutyric acid	0.847149	0.00197736	Skin
MLANA	YPH	0.765674	0.00983148	Skin
TYR	Phenylpyruvic acid	0.756403	0.0113431	Skin
DCT	Phenylpyruvic acid	0.761569	0.010482	Skin
MLANA	Phenylpyruvic acid	0.789494	0.00660533	Skin
PMEL	Phenylpyruvic acid	0.76024	0.0106991	Skin
SLC45A2	Phenylpyruvic acid	0.753799	0.0117955	Skin
TYR	3,4-dihydro-2H-benzo[4,5]imidazo[2,1-b][1,3]thiazin-3-ol	0.88434	0.000679391	Skin
TYRP1	3,4-dihydro-2H-benzo[4,5]imidazo[2,1-b][1,3]thiazin-3-ol	0.83814	0.00245805	Skin
DCT	3,4-dihydro-2H-benzo[4,5]imidazo[2,1-b][1,3]thiazin-3-ol	0.914416	0.000211459	Skin
MLANA	3,4-dihydro-2H-benzo[4,5]imidazo[2,1-b][1,3]thiazin-3-ol	0.935533	6.98772e-05	Skin
PMEL	3,4-dihydro-2H-benzo[4,5]imidazo[2,1-b][1,3]thiazin-3-ol	0.880473	0.000771174	Skin
SLC45A2	3,4-dihydro-2H-benzo[4,5]imidazo[2,1-b][1,3]thiazin-3-ol	0.84373	0.00215093	Skin
ENSOARG00020006042	5-fluoro AB-PINACA N-(4-hydroxypentyl) metabolite	0.816643	0.00393793	Skin
ENSOARG00020006042	cGMP	0.831696	0.00284992	Tongue
ENSOARG00020006042	gamma-Glutamylleucine	0.804906	0.00497151	Tongue
ENSOARG00020006042	2-[6-(1H-benzo[d]imidazol-2-yl)-2-pyridyl]-1H-benzo[d]imidazole	0.923746	0.000134811	Tongue
ENSOARG00020006042	Boc-beta-cyano-L-alanine	0.907448	0.00028672	Tongue
SLC45A2	Fluprostenol serinol amide	0.80064	0.00539091	Tongue
TYRP1	4,5-diphenyl-2-(3,4,5-trimethoxyphenyl)-1H-imidazole	0.815639	0.00401969	Tongue
PMEL	4,5-diphenyl-2-(3,4,5-trimethoxyphenyl)-1H-imidazole	0.805367	0.00492762	Tongue
TYR	4,5-diphenyl-2-(3,4,5-trimethoxyphenyl)-1H-imidazole	0.766422	0.00971607	Tongue
MLANA	4,5-diphenyl-2-(3,4,5-trimethoxyphenyl)-1H-imidazole	0.792129	0.00630237	Tongue
SLC45A2	4,5-diphenyl-2-(3,4,5-trimethoxyphenyl)-1H-imidazole	0.848296	0.00192145	Tongue
DCT	4,5-diphenyl-2-(3,4,5-trimethoxyphenyl)-1H-imidazole	0.811223	0.00439382	Tongue
SLC45A2	ethyl 2-amino-8H-indeno[2,1-b]thiophene-3-carboxylate	0.750026	0.0124731	Tongue
ENSOARG00020006042	[4-(1H-indol-4-yl)piperazino](2-thienyl)methanone	0.850926	0.00179762	Tongue
TYRP1	5,6-dimethoxy-2-(2-methoxyphenyl)-4H-chromen-4-one	0.774807	0.00848691	Tongue
PMEL	5,6-dimethoxy-2-(2-methoxyphenyl)-4H-chromen-4-one	0.751172	0.0122645	Tongue
MLANA	5,6-dimethoxy-2-(2-methoxyphenyl)-4H-chromen-4-one	0.774922	0.00847083	Tongue
SLC45A2	5,6-dimethoxy-2-(2-methoxyphenyl)-4H-chromen-4-one	0.761554	0.0104845	Tongue
ENSOARG00020006042	4-Methylphenol	-0.778738	0.00795034	Tongue
ENSOARG00020006042	13,14-dihydro-15-keto-tetranor Prostaglandin E2	0.799185	0.00553964	Tongue
TYRP1	4-Hydroxyretinoic Acid	0.79647	0.00582478	Tongue
PMEL	4-Hydroxyretinoic Acid	0.787888	0.00679511	Tongue
TYR	4-Hydroxyretinoic Acid	0.75002	0.0124742	Tongue
MLANA	4-Hydroxyretinoic Acid	0.769945	0.0091853	Tongue
SLC45A2	4-Hydroxyretinoic Acid	0.839431	0.00238446	Tongue
DCT	4-Hydroxyretinoic Acid	0.793952	0.00609853	Tongue
ENSOARG00020006042	Diosgenin	-0.844675	0.0021019	Tongue
ENSOARG00020006042	Undecanedioic acid	-0.750709	0.0123485	Tongue
SLC45A2	5,6,7-trihydroxy-2-(4-methoxyphenyl)-4H-chromen-4-one	0.765163	0.0099108	Tongue
TYRP1	4-hydroxy-3-(3-methylbut-2-en-1-yl)benzoic acid	0.760945	0.0105835	Tongue
PMEL	4-hydroxy-3-(3-methylbut-2-en-1-yl)benzoic acid	0.764291	0.0100473	Tongue
TYR	4-hydroxy-3-(3-methylbut-2-en-1-yl)benzoic acid	0.75286	0.0119617	Tongue
SLC45A2	4-hydroxy-3-(3-methylbut-2-en-1-yl)benzoic acid	0.794611	0.00602606	Tongue
DCT	4-hydroxy-3-(3-methylbut-2-en-1-yl)benzoic acid	0.767243	0.00959052	Tongue
TYRP1	Diflucortolone pivalate	0.758935	0.0109151	Tongue
SLC45A2	Diflucortolone pivalate	0.782218	0.0074958	Tongue
ENSOARG00020006042	2-Methylbutyric acid	0.795663	0.00591153	Tongue
TYRP1	6-Ketoprostaglandin F1α	0.844516	0.00211009	Tongue
PMEL	6-Ketoprostaglandin F1α	0.837938	0.00246967	Tongue
TYR	6-Ketoprostaglandin F1α	0.815691	0.00401546	Tongue
MLANA	6-Ketoprostaglandin F1α	0.831464	0.00286483	Tongue
SLC45A2	6-Ketoprostaglandin F1α	0.861983	0.0013394	Tongue
DCT	6-Ketoprostaglandin F1α	0.837957	0.00246857	Tongue
SLC45A2	15-Deoxy-Δ12,14-prostaglandin A1	0.766359	0.00972564	Tongue
TYRP1	α-Estradiol	0.764387	0.0100323	Tongue
SLC45A2	α-Estradiol	0.788639	0.00670584	Tongue
DCT	α-Estradiol	0.754315	0.0117048	Tongue
TYRP1	D-Glucuronic acid	0.750432	0.012399	Tongue
SLC45A2	D-Glucuronic acid	0.759358	0.0108447	Tongue
ENSOARG00020006042	3-Methyloxyindole	0.854156	0.00165357	Tongue
TYRP1	4-(4-methoxyphenyl)-2-(methylthio)pyrimidine	0.777998	0.00804943	Tongue
PMEL	4-(4-methoxyphenyl)-2-(methylthio)pyrimidine	0.75768	0.0111258	Tongue
MLANA	4-(4-methoxyphenyl)-2-(methylthio)pyrimidine	0.785644	0.00706654	Tongue
DCT	4-(4-methoxyphenyl)-2-(methylthio)pyrimidine	0.752418	0.0120404	Tongue
TYRP1	HLK	0.905057	0.000316568	Tongue
PMEL	HLK	0.905629	0.000309234	Tongue
TYR	HLK	0.885853	0.000645768	Tongue
MLANA	HLK	0.8761	0.000885497	Tongue
SLC45A2	HLK	0.949439	2.68928e-05	Tongue
DCT	HLK	0.913584	0.000219584	Tongue
TYRP1	11-Deoxy prostaglandin F1α	0.787309	0.00686441	Tongue
PMEL	11-Deoxy prostaglandin F1α	0.783814	0.00729362	Tongue
TYR	11-Deoxy prostaglandin F1α	0.751369	0.0122289	Tongue
MLANA	11-Deoxy prostaglandin F1α	0.755987	0.0114145	Tongue
SLC45A2	11-Deoxy prostaglandin F1α	0.838323	0.00244754	Tongue
DCT	11-Deoxy prostaglandin F1α	0.792166	0.00629809	Tongue
TYRP1	KNH	0.87261	0.000985219	Tongue
PMEL	KNH	0.857397	0.00151766	Tongue
TYR	KNH	0.822236	0.0035041	Tongue
MLANA	KNH	0.866519	0.00117851	Tongue
SLC45A2	KNH	0.863838	0.00127179	Tongue
DCT	KNH	0.858692	0.00146564	Tongue
TYRP1	5,7-dihydroxy-3-(4-hydroxyphenyl)-4H-chromen-4-one	0.84259	0.00221115	Tongue
PMEL	5,7-dihydroxy-3-(4-hydroxyphenyl)-4H-chromen-4-one	0.835975	0.00258509	Tongue
TYR	5,7-dihydroxy-3-(4-hydroxyphenyl)-4H-chromen-4-one	0.802408	0.00521415	Tongue
MLANA	5,7-dihydroxy-3-(4-hydroxyphenyl)-4H-chromen-4-one	0.816811	0.00392433	Tongue
SLC45A2	5,7-dihydroxy-3-(4-hydroxyphenyl)-4H-chromen-4-one	0.880316	0.000775071	Tongue
DCT	5,7-dihydroxy-3-(4-hydroxyphenyl)-4H-chromen-4-one	0.841915	0.00224743	Tongue
ENSOARG00020006042	Glu-Gln	0.796478	0.00582399	Tongue
TYRP1	Prostaglandin A3	0.967055	4.95316e-06	Tongue
PMEL	Prostaglandin A3	0.972646	2.36987e-06	Tongue
TYR	Prostaglandin A3	0.968002	4.41265e-06	Tongue
MLANA	Prostaglandin A3	0.945427	3.63221e-05	Tongue
SLC45A2	Prostaglandin A3	0.989102	6.09047e-08	Tongue
DCT	Prostaglandin A3	0.978022	9.94185e-07	Tongue
TYRP1	Diflorasone	0.92407	0.000132584	Tongue
PMEL	Diflorasone	0.923755	0.000134751	Tongue
TYR	Diflorasone	0.903545	0.000336591	Tongue
MLANA	Diflorasone	0.896682	0.00043934	Tongue
SLC45A2	Diflorasone	0.962744	8.05788e-06	Tongue
DCT	Diflorasone	0.931634	8.79529e-05	Tongue
TYRP1	N'3-(2-furylmethylidene)pyridine-3-carbohydrazide	0.813078	0.0042338	Tongue
PMEL	N'3-(2-furylmethylidene)pyridine-3-carbohydrazide	0.814905	0.00408026	Tongue
TYR	N'3-(2-furylmethylidene)pyridine-3-carbohydrazide	0.795361	0.0059443	Tongue
MLANA	N'3-(2-furylmethylidene)pyridine-3-carbohydrazide	0.784701	0.00718293	Tongue
SLC45A2	N'3-(2-furylmethylidene)pyridine-3-carbohydrazide	0.852144	0.0017423	Tongue
DCT	N'3-(2-furylmethylidene)pyridine-3-carbohydrazide	0.822512	0.00348357	Tongue
TYRP1	DMK	0.923416	0.000137105	Tongue
PMEL	DMK	0.912943	0.000225991	Tongue
TYR	DMK	0.883851	0.000690538	Tongue
MLANA	DMK	0.910746	0.000248998	Tongue
SLC45A2	DMK	0.930152	9.56572e-05	Tongue
DCT	DMK	0.91634	0.000193536	Tongue
TYRP1	RMK	0.87469	0.000924864	Tongue
PMEL	RMK	0.88778	0.000604701	Tongue
TYR	RMK	0.892298	0.000515955	Tongue
MLANA	RMK	0.846697	0.00199972	Tongue
SLC45A2	RMK	0.918706	0.000173059	Tongue
DCT	RMK	0.892172	0.000518283	Tongue
TYRP1	HKK	0.880671	0.00076625	Tongue
PMEL	HKK	0.893702	0.000490432	Tongue
TYR	HKK	0.898394	0.000411811	Tongue
MLANA	HKK	0.853193	0.00169564	Tongue
SLC45A2	HKK	0.923056	0.000139639	Tongue
DCT	HKK	0.898111	0.000416264	Tongue
TYRP1	Prostaglandin H1	0.881985	0.000734266	Tongue
PMEL	Prostaglandin H1	0.895074	0.000466393	Tongue
TYR	Prostaglandin H1	0.900214	0.000383961	Tongue
MLANA	Prostaglandin H1	0.854979	0.00161825	Tongue
SLC45A2	Prostaglandin H1	0.923104	0.000139301	Tongue
DCT	Prostaglandin H1	0.899343	0.000397099	Tongue
TYRP1	6beta-Naltrexol-d3	0.932478	8.37795e-05	Tongue
PMEL	6beta-Naltrexol-d3	0.935277	7.09722e-05	Tongue
TYR	6beta-Naltrexol-d3	0.922077	0.000146704	Tongue
MLANA	6beta-Naltrexol-d3	0.905286	0.00031362	Tongue
SLC45A2	6beta-Naltrexol-d3	0.968371	4.21432e-06	Tongue
DCT	6beta-Naltrexol-d3	0.94277	4.37849e-05	Tongue
TYRP1	Prostaglandin D2	0.795381	0.00594209	Tongue
PMEL	Prostaglandin D2	0.801016	0.00535297	Tongue
TYR	Prostaglandin D2	0.799102	0.00554816	Tongue
MLANA	Prostaglandin D2	0.788237	0.00675356	Tongue
SLC45A2	Prostaglandin D2	0.779256	0.00788147	Tongue
DCT	Prostaglandin D2	0.800519	0.00540323	Tongue
SLC45A2	5-[(10Z)-14-(3,5-dihydroxyphenyl)tetradec-10-en-1-yl]benzene-1,3-diol	0.776893	0.00819905	Tongue
ENSOARG00020006042	4-(3,4-dimethylphenyl)-1-thia-4-azaspiro[4.5]decan-3-one	0.807331	0.00474365	Tongue
TYRP1	Traumatic acid	0.933127	8.06688e-05	Tongue
PMEL	Traumatic acid	0.934972	7.22891e-05	Tongue
TYR	Traumatic acid	0.917352	0.000184578	Tongue
MLANA	Traumatic acid	0.906574	0.000297379	Tongue
SLC45A2	Traumatic acid	0.968929	3.92729e-06	Tongue
DCT	Traumatic acid	0.94138	4.81156e-05	Tongue
TYRP1	Furanyl fentanyl 3-furancarboxamide isomer-d5	0.820776	0.00361385	Tongue
PMEL	Furanyl fentanyl 3-furancarboxamide isomer-d5	0.835383	0.0026206	Tongue
TYR	Furanyl fentanyl 3-furancarboxamide isomer-d5	0.842599	0.0022107	Tongue
MLANA	Furanyl fentanyl 3-furancarboxamide isomer-d5	0.793968	0.00609679	Tongue
SLC45A2	Furanyl fentanyl 3-furancarboxamide isomer-d5	0.863513	0.00128344	Tongue
DCT	Furanyl fentanyl 3-furancarboxamide isomer-d5	0.838962	0.00241099	Tongue
ENSOARG00020006042	Sebacic acid	0.830459	0.00292998	Tongue
ENSOARG00020006042	Chenodeoxycholic Acid	0.854538	0.00163712	Tongue
TYRP1	2-Thio-acetyl MAGE	0.92866	0.000103905	Tongue
PMEL	2-Thio-acetyl MAGE	0.942179	4.55879e-05	Tongue
TYR	2-Thio-acetyl MAGE	0.950907	2.39462e-05	Tongue
MLANA	2-Thio-acetyl MAGE	0.905333	0.000313018	Tongue
SLC45A2	2-Thio-acetyl MAGE	0.955553	1.61805e-05	Tongue
DCT	2-Thio-acetyl MAGE	0.946304	3.40798e-05	Tongue
TYRP1	DNH	0.929195	0.000100888	Tongue
PMEL	DNH	0.931583	8.82124e-05	Tongue
TYR	DNH	0.919861	0.000163669	Tongue
MLANA	DNH	0.901559	0.000364282	Tongue
SLC45A2	DNH	0.966129	5.52773e-06	Tongue
DCT	DNH	0.939566	5.42333e-05	Tongue
ENSOARG00020006042	8-iso-15-keto Prostaglandin E2	0.81831	0.00380478	Tongue
ENSOARG00020006042	PC (14:1e/2:0)	0.854324	0.00164634	Tongue
ENSOARG00020006042	3-Hydroxybutyric acid	0.82104	0.00359377	Tongue
TYRP1	3-(methylsulfonyl)-2H-chromen-2-one	0.757661	0.011129	Tongue
PMEL	3-(methylsulfonyl)-2H-chromen-2-one	0.756007	0.0114111	Tongue
SLC45A2	3-(methylsulfonyl)-2H-chromen-2-one	0.808516	0.00463515	Tongue
DCT	3-(methylsulfonyl)-2H-chromen-2-one	0.767814	0.00950384	Tongue
ENSOARG00020006042	PE (16:1/17:1)	0.766717	0.00967078	Tongue
PMEL	RNH	0.75853	0.0109828	Tongue
TYR	RNH	0.766378	0.00972274	Tongue
SLC45A2	RNH	0.825807	0.00324571	Tongue
DCT	RNH	0.763303	0.0102036	Tongue
TYRP1	2-hydroxy-3,6-diphenylcyclohexyl acetate	0.902143	0.000355964	Tongue
PMEL	2-hydroxy-3,6-diphenylcyclohexyl acetate	0.906669	0.00029621	Tongue
TYR	2-hydroxy-3,6-diphenylcyclohexyl acetate	0.905401	0.000312142	Tongue
MLANA	2-hydroxy-3,6-diphenylcyclohexyl acetate	0.881422	0.00074785	Tongue
SLC45A2	2-hydroxy-3,6-diphenylcyclohexyl acetate	0.917336	0.00018471	Tongue
DCT	2-hydroxy-3,6-diphenylcyclohexyl acetate	0.913902	0.000216448	Tongue
TYRP1	Lysopa 18:0	0.912782	0.000227614	Tongue
PMEL	Lysopa 18:0	0.927011	0.000113619	Tongue
TYR	Lysopa 18:0	0.93984	5.32727e-05	Tongue
MLANA	Lysopa 18:0	0.894079	0.000483729	Tongue
SLC45A2	Lysopa 18:0	0.926833	0.000114705	Tongue
DCT	Lysopa 18:0	0.93015	9.5666e-05	Tongue
TYRP1	2,4-dihydroxyheptadec-16-en-1-yl acetate	0.901606	0.000363601	Tongue
PMEL	2,4-dihydroxyheptadec-16-en-1-yl acetate	0.914637	0.000209342	Tongue
TYR	2,4-dihydroxyheptadec-16-en-1-yl acetate	0.92528	0.000124519	Tongue
MLANA	2,4-dihydroxyheptadec-16-en-1-yl acetate	0.882749	0.000716119	Tongue
SLC45A2	2,4-dihydroxyheptadec-16-en-1-yl acetate	0.91355	0.000219916	Tongue
DCT	2,4-dihydroxyheptadec-16-en-1-yl acetate	0.917778	0.000180889	Tongue
TYRP1	11-Epiprostaglandin E1	0.903712	0.000334331	Tongue
PMEL	11-Epiprostaglandin E1	0.916042	0.000196241	Tongue
TYR	11-Epiprostaglandin E1	0.927861	0.00010853	Tongue
MLANA	11-Epiprostaglandin E1	0.888187	0.000596279	Tongue
SLC45A2	11-Epiprostaglandin E1	0.908247	0.000277222	Tongue
DCT	11-Epiprostaglandin E1	0.917893	0.000179908	Tongue
TYRP1	12,13-EODE	0.908953	0.000269024	Tongue
PMEL	12,13-EODE	0.921469	0.000151221	Tongue
TYR	12,13-EODE	0.933246	8.01076e-05	Tongue
MLANA	12,13-EODE	0.892847	0.000505867	Tongue
SLC45A2	12,13-EODE	0.914251	0.000213057	Tongue
DCT	12,13-EODE	0.923753	0.000134763	Tongue
ENSOARG00020006042	Melatonin	0.826281	0.00321248	Tongue
